# Supplementary material for: Bis(nitrato-κ2 O,O′)bis­[N-(triphenyl­meth­yl)pyridin-2-amine-κN 1]nickel(II)
Source: Acta Crystallogr Sect E Struct Rep Online. 2010 Nov 6;66(Pt 12):m1521. doi: 10.1107/S1600536810044624 (PMC3011808; doi:10.1107/S1600536810044624)
Supplement: Supplementary file 1 [file e-66-m1521-sup1.cif]

##############################################################################
###                                                                        ###
###        Electronic paper (Acta Crystallographica Section E)             ###
###                                                                        ###
##############################################################################
#                                                                            #
# This CIF contains the data in a paper accepted for publication in Acta     #
# Crystallographica Section E. It conforms to the requirements of Notes      #
# for Authors for Section E, and has been peer reviewed under the auspices   #
# of the IUCr Commission on Journals.                                        #
#                                                                            #
# Full details of the Crystallographic Information File format               #
# are given in the paper "The Crystallographic Information File (CIF):       #
# a New Standard Archive File for Crystallography" by S. R. Hall, F. H.      #
# Allen and I. D. Brown [Acta Cryst. (1991), A47, 655-685].                  #
#                                                                            #
# The current version of the core CIF dictionary is obtainable from          #
# ftp://ftp.iucr.org/pub/cif_core.dic. The current version number is 2.4.    #
#                                                                            #
# Software is freely available for graphical display of the structure(s) in  #
# this CIF.  For information consult the CIF home page http://www.iucr.org/  #
# cif/home.html                                                              #
#                                                                            #
# This file may be used for bona fide research purposes within the           #
# scientific community so long as proper attribution is given to the journal # 
# article from which it was obtained.                                        #
#                                                                            #
##############################################################################
                                             
data_global
_audit_creation_method     ?
_journal_date_recd_electronic     2010-10-12
_journal_date_accepted     2010-11-01
_journal_name_full     'Acta Crystallographica, Section E'
_journal_year     2010
_journal_volume     66
_journal_issue     12
_journal_page_first     m1521
_journal_page_last     m1521
_journal_paper_category     QM
_journal_coeditor_code     SI2301
_publ_contact_author_name     'Dr. Chunjie Jiang'
_publ_contact_author_address
;
 Institute of Chemistry for Functionalized Materials
 College of Chemistry and Chemical Engineering
 Liaoning Normal University
 Dalian
 116029
 China
;
_publ_contact_author_email     zgn25721086@163.com
_publ_contact_author_fax     '86(411)82156858'
_publ_contact_author_phone     '86(411)82159029'
_publ_section_title
;\
Bis(nitrato-\k^2^<i>O</i>,<i>O</i>')bis[<i>N</i>-(triphenylmethyl)pyridin-2-\
amine-\k<i>N</i>^1^]nickel(II)
;
loop_
    _publ_author_name
    _publ_author_footnote
    _publ_author_address
    'Guang-Ning Zhang' ?
;
Institute of Chemistry for Functionalized Materials
College of Chemistry and Chemical Engineering
Liaoning Normal University
Dalian 116029
People's Republic of China
;
    'Chunjie Jiang' ?
;
Institute of Chemistry for Functionalized Materials
College of Chemistry and Chemical Engineering
Liaoning Normal University
Dalian 116029
People's Republic of China
;
data_I
_audit_creation_method     SHELXL-97
_chemical_name_systematic
;
Bis(nitrato-\k^2^<i>O</i>,<i>O</i>')bis[<i>N</i>-(triphenylmethyl)pyridin-
2-amine-\k<i>N</i>^1^]nickel(II)
;
_chemical_name_common     ?
_chemical_formula_moiety     ?
_chemical_formula_sum     'C48 H40 N6 Ni O6'
_chemical_formula_iupac     '[Ni (N O3)2 (C24 H20 N2)2]'
_chemical_formula_weight     855.57
_chemical_melting_point     ?
_symmetry_cell_setting     monoclinic
_symmetry_space_group_name_H-M     'P 21/n'
loop_
    _symmetry_equiv_pos_as_xyz
    'x, y, z'
    '-x+1/2, y+1/2, -z+1/2'
    '-x, -y, -z'
    'x-1/2, -y-1/2, z-1/2'
_cell_length_a     10.287(2)
_cell_length_b     23.462(5)
_cell_length_c     17.868(4)
_cell_angle_alpha     90.00
_cell_angle_beta     105.266(3)
_cell_angle_gamma     90.00
_cell_volume     4160.3(14)
_cell_formula_units_Z     4
_cell_measurement_reflns_used     3946
_cell_measurement_theta_min     2.228
_cell_measurement_theta_max     21.287
_cell_measurement_temperature     293(2)
_exptl_crystal_description     'plate'
_exptl_crystal_colour     'blue'
_exptl_crystal_size_max     0.53
_exptl_crystal_size_mid     0.52
_exptl_crystal_size_min     0.47
_exptl_crystal_density_diffrn     1.366
_exptl_crystal_density_meas     ?
_exptl_crystal_density_method     'not measured'
_exptl_crystal_F_000     1784
_exptl_absorpt_coefficient_mu     0.525
_exptl_absorpt_correction_type     multi-scan
_exptl_absorpt_process_details     '(SADABS; Sheldrick, 2003)'
_exptl_absorpt_correction_T_min     0.7333
_exptl_absorpt_correction_T_max     0.7905
_exptl_special_details
;
;
_diffrn_ambient_temperature     293(2)
_diffrn_radiation_type     MoK\a
_diffrn_radiation_wavelength     0.71073
_diffrn_radiation_source     'fine-focus sealed tube'
_diffrn_radiation_monochromator     graphite
_diffrn_measurement_device_type     'Bruker SMART APEXII CCD'
_diffrn_measurement_method     'CCD'
_diffrn_detector_area_resol_mean     ?
_diffrn_reflns_number     20535
_diffrn_reflns_av_R_equivalents     0.0414
_diffrn_reflns_av_sigmaI/netI     0.0521
_diffrn_reflns_theta_min     2.08
_diffrn_reflns_theta_max     25.02
_diffrn_reflns_theta_full     25.02
_diffrn_measured_fraction_theta_max     0.991
_diffrn_measured_fraction_theta_full     0.991
_diffrn_reflns_limit_h_min     -11
_diffrn_reflns_limit_h_max     12
_diffrn_reflns_limit_k_min     -27
_diffrn_reflns_limit_k_max     27
_diffrn_reflns_limit_l_min     -19
_diffrn_reflns_limit_l_max     21
_diffrn_standards_number     ?
_diffrn_standards_interval_count     ?
_diffrn_standards_interval_time     ?
_diffrn_standards_decay_%     0
_refine_special_details
;
Refinement of <i>F</i>^2^ against ALL reflections. The weighted <i>R</i>-factor
<i>wR</i> and goodness of fit <i>S</i> are based on <i>F</i>^2^, conventional
<i>R</i>-factors <i>R</i> are based on <i>F</i>, with <i>F</i> set to zero for
negative <i>F</i>^2^. The threshold expression of <i>F</i>^2^ >
\s(<i>F</i>^2^) is used only for calculating <i>R</i>-factors(gt) <i>etc</i>.
and is not relevant to the choice of reflections for refinement.
<i>R</i>-factors based on <i>F</i>^2^ are statistically about twice as large
as those based on <i>F</i>, and <i>R</i>- factors based on ALL data will be
even larger.
;
_reflns_number_total     7279
_reflns_number_gt     4928
_reflns_threshold_expression     I>2sigma(I)
_refine_ls_structure_factor_coef     Fsqd
_refine_ls_matrix_type     full
_refine_ls_R_factor_all     0.0768
_refine_ls_R_factor_gt     0.0437
_refine_ls_wR_factor_gt     0.1002
_refine_ls_wR_factor_ref     0.1136
_refine_ls_goodness_of_fit_ref     1.013
_refine_ls_restrained_S_all     1.013
_refine_ls_number_reflns     7279
_refine_ls_number_parameters     550
_refine_ls_number_restraints     0
_refine_ls_hydrogen_treatment     constr
_refine_ls_weighting_scheme     calc
_refine_ls_weighting_details
              'w=1/[\s^2^(Fo^2^)+(0.0524P)^2^+0.5431P] where P=(Fo^2^+2Fc^2^)/3'
_atom_sites_solution_hydrogens     geom
_atom_sites_solution_primary     direct
_atom_sites_solution_secondary     difmap
_refine_ls_shift/su_max     0.001
_refine_ls_shift/su_mean     0.000
_refine_diff_density_max     0.290
_refine_diff_density_min     -0.303
_refine_ls_extinction_method     none
_refine_ls_extinction_coef     ?
loop_
    _atom_type_symbol
    _atom_type_description
    _atom_type_scat_dispersion_real
    _atom_type_scat_dispersion_imag
    _atom_type_scat_source
    'C' 'C' 0.0033 0.0016
                         'International Tables Vol C Tables 4.2.6.8 and 6.1.1.4'
    'H' 'H' 0.0000 0.0000
                         'International Tables Vol C Tables 4.2.6.8 and 6.1.1.4'
    'N' 'N' 0.0061 0.0033
                         'International Tables Vol C Tables 4.2.6.8 and 6.1.1.4'
    'O' 'O' 0.0106 0.0060
                         'International Tables Vol C Tables 4.2.6.8 and 6.1.1.4'
    'Ni' 'Ni' 0.3393 1.1124
                         'International Tables Vol C Tables 4.2.6.8 and 6.1.1.4'
_computing_data_collection     'APEX2 (Bruker, 2005)'
_computing_cell_refinement     'SAINT (Bruker, 2005)'
_computing_data_reduction     'SAINT (Bruker, 2005)'
_computing_structure_solution     'SHELXS97 (Sheldrick, 2008)'
_computing_structure_refinement     'SHELXL97 (Sheldrick, 2008)'
_computing_molecular_graphics     'SHELXTL (Sheldrick, 2008)'
_computing_publication_material     'SHELXL97 (Sheldrick, 2008'
loop_
    _atom_site_type_symbol
    _atom_site_label
    _atom_site_fract_x
    _atom_site_fract_y
    _atom_site_fract_z
    _atom_site_U_iso_or_equiv
    _atom_site_adp_type
    _atom_site_calc_flag
    _atom_site_refinement_flags
    _atom_site_occupancy
    _atom_site_disorder_assembly
    _atom_site_disorder_group
    Ni Ni1 0.68497(3) 0.181447(15) 0.17328(2) 0.04318(13) Uani d . 1 . .
    O O1 0.7259(2) 0.21664(10) 0.07075(13) 0.0656(6) Uani d . 1 . .
    O O2 0.83125(19) 0.24336(8) 0.18590(12) 0.0556(5) Uani d . 1 . .
    O O3 0.8942(3) 0.27540(12) 0.08652(16) 0.0931(9) Uani d . 1 . .
    O O4 0.8238(2) 0.11640(10) 0.16253(14) 0.0660(6) Uani d . 1 . .
    O O5 0.6099(2) 0.10632(8) 0.12069(11) 0.0545(5) Uani d . 1 . .
    O O6 0.7416(3) 0.03988(11) 0.09769(16) 0.0996(9) Uani d . 1 . .
    C C1 0.4878(3) 0.27695(11) 0.18500(15) 0.0393(6) Uani d . 1 . .
    C C2 0.3571(3) 0.29778(12) 0.17711(17) 0.0475(7) Uani d . 1 . .
    H H2A 0.3441 0.3316 0.2012 0.057 Uiso calc R 1 . .
    C C3 0.2494(3) 0.26823(13) 0.13411(18) 0.0530(8) Uani d . 1 . .
    H H3A 0.1626 0.2819 0.1289 0.064 Uiso calc R 1 . .
    C C4 0.2688(3) 0.21793(13) 0.09802(18) 0.0571(8) Uani d . 1 . .
    H H4A 0.1964 0.1979 0.0669 0.068 Uiso calc R 1 . .
    C C5 0.3968(3) 0.19888(13) 0.10973(17) 0.0526(8) Uani d . 1 . .
    H H5A 0.4102 0.1649 0.0860 0.063 Uiso calc R 1 . .
    C C6 0.6152(3) 0.13579(11) 0.32002(16) 0.0404(6) Uani d . 1 . .
    C C7 0.6306(3) 0.13566(13) 0.39981(16) 0.0492(7) Uani d . 1 . .
    H H7A 0.5686 0.1167 0.4204 0.059 Uiso calc R 1 . .
    C C8 0.7370(3) 0.16348(14) 0.44772(18) 0.0570(8) Uani d . 1 . .
    H H8A 0.7476 0.1634 0.5010 0.068 Uiso calc R 1 . .
    C C9 0.8285(3) 0.19170(14) 0.41694(19) 0.0636(9) Uani d . 1 . .
    H H9A 0.9024 0.2103 0.4488 0.076 Uiso calc R 1 . .
    C C10 0.8075(3) 0.19145(13) 0.33879(17) 0.0541(8) Uani d . 1 . .
    H H10A 0.8692 0.2106 0.3181 0.065 Uiso calc R 1 . .
    C C11 0.6099(3) 0.35901(11) 0.26601(16) 0.0413(7) Uani d . 1 . .
    C C12 0.3994(3) 0.07672(11) 0.28363(15) 0.0407(7) Uani d . 1 . .
    C C13 0.5717(3) 0.41085(12) 0.21192(17) 0.0453(7) Uani d . 1 . .
    C C14 0.5979(3) 0.46533(13) 0.2424(2) 0.0597(8) Uani d . 1 . .
    H H14A 0.6378 0.4699 0.2952 0.072 Uiso calc R 1 . .
    C C15 0.5654(4) 0.51291(15) 0.1954(2) 0.0732(10) Uani d . 1 . .
    H H15A 0.5829 0.5492 0.2167 0.088 Uiso calc R 1 . .
    C C16 0.5082(4) 0.50679(18) 0.1184(3) 0.0794(11) Uani d . 1 . .
    H H16A 0.4854 0.5389 0.0871 0.095 Uiso calc R 1 . .
    C C17 0.4839(4) 0.45370(18) 0.0866(2) 0.0762(11) Uani d . 1 . .
    H H17A 0.4452 0.4497 0.0337 0.091 Uiso calc R 1 . .
    C C18 0.5166(3) 0.40572(14) 0.13285(19) 0.0586(8) Uani d . 1 . .
    H H18A 0.5013 0.3697 0.1105 0.070 Uiso calc R 1 . .
    C C19 0.5259(3) 0.35298(12) 0.32558(16) 0.0413(7) Uani d . 1 . .
    N N1 0.8190(3) 0.24611(12) 0.11230(18) 0.0611(7) Uani d . 1 . .
    N N2 0.7279(3) 0.08570(13) 0.12585(16) 0.0633(7) Uani d . 1 . .
    N N3 0.5067(2) 0.22612(9) 0.15372(12) 0.0408(5) Uani d . 1 . .
    N N4 0.7028(2) 0.16517(9) 0.28896(13) 0.0411(5) Uani d . 1 . .
    N N5 0.6013(2) 0.30583(9) 0.22205(13) 0.0428(6) Uani d . 1 . .
    H H5B 0.6765 0.2912 0.2193 0.051 Uiso calc R 1 . .
    N N6 0.5169(2) 0.10664(9) 0.26913(13) 0.0425(6) Uani d . 1 . .
    H H6A 0.5236 0.1054 0.2222 0.051 Uiso calc R 1 . .
    C C20 0.4470(3) 0.39598(13) 0.34225(18) 0.0525(8) Uani d . 1 . .
    H H20A 0.4366 0.4298 0.3142 0.063 Uiso calc R 1 . .
    C C21 0.3834(3) 0.38893(16) 0.4007(2) 0.0714(10) Uani d . 1 . .
    H H21A 0.3313 0.4184 0.4121 0.086 Uiso calc R 1 . .
    C C22 0.3957(3) 0.33925(16) 0.4420(2) 0.0686(10) Uani d . 1 . .
    H H22A 0.3525 0.3350 0.4813 0.082 Uiso calc R 1 . .
    C C23 0.4724(3) 0.29587(15) 0.42496(18) 0.0589(8) Uani d . 1 . .
    H H23A 0.4811 0.2619 0.4526 0.071 Uiso calc R 1 . .
    C C24 0.5366(3) 0.30271(12) 0.36678(17) 0.0484(7) Uani d . 1 . .
    H H24A 0.5879 0.2730 0.3552 0.058 Uiso calc R 1 . .
    C C25 0.7599(3) 0.36597(12) 0.31007(17) 0.0451(7) Uani d . 1 . .
    C C26 0.8008(3) 0.37622(16) 0.3884(2) 0.0721(10) Uani d . 1 . .
    H H26A 0.7371 0.3781 0.4168 0.087 Uiso calc R 1 . .
    C C27 0.9352(4) 0.3837(2) 0.4253(2) 0.1057(16) Uani d . 1 . .
    H H27A 0.9614 0.3917 0.4781 0.127 Uiso calc R 1 . .
    C C28 1.0291(4) 0.3796(2) 0.3850(3) 0.1009(15) Uani d . 1 . .
    H H28A 1.1200 0.3828 0.4106 0.121 Uiso calc R 1 . .
    C C29 0.9910(4) 0.37064(17) 0.3065(3) 0.0862(12) Uani d . 1 . .
    H H29A 1.0556 0.3685 0.2787 0.103 Uiso calc R 1 . .
    C C30 0.8563(3) 0.36475(13) 0.2689(2) 0.0624(9) Uani d . 1 . .
    H H30A 0.8301 0.3599 0.2153 0.075 Uiso calc R 1 . .
    C C31 0.3252(3) 0.11809(12) 0.32560(16) 0.0422(7) Uani d . 1 . .
    C C32 0.2881(3) 0.10467(13) 0.39223(18) 0.0539(8) Uani d . 1 . .
    H H32A 0.3092 0.0690 0.4149 0.065 Uiso calc R 1 . .
    C C33 0.2197(3) 0.14399(15) 0.4256(2) 0.0660(9) Uani d . 1 . .
    H H33A 0.1953 0.1344 0.4706 0.079 Uiso calc R 1 . .
    C C34 0.1878(3) 0.19659(15) 0.3933(2) 0.0644(9) Uani d . 1 . .
    H H34A 0.1416 0.2227 0.4160 0.077 Uiso calc R 1 . .
    C C35 0.2242(3) 0.21059(14) 0.3277(2) 0.0647(9) Uani d . 1 . .
    H H35A 0.2023 0.2462 0.3051 0.078 Uiso calc R 1 . .
    C C36 0.2935(3) 0.17186(13) 0.29476(19) 0.0554(8) Uani d . 1 . .
    H H36A 0.3196 0.1822 0.2506 0.066 Uiso calc R 1 . .
    C C37 0.3108(3) 0.06214(11) 0.20148(16) 0.0426(7) Uani d . 1 . .
    C C38 0.1758(3) 0.07570(13) 0.17557(18) 0.0530(8) Uani d . 1 . .
    H H38A 0.1325 0.0930 0.2091 0.064 Uiso calc R 1 . .
    C C39 0.1050(3) 0.06387(15) 0.1007(2) 0.0650(9) Uani d . 1 . .
    H H39A 0.0138 0.0728 0.0842 0.078 Uiso calc R 1 . .
    C C40 0.1669(4) 0.03915(14) 0.0502(2) 0.0655(9) Uani d . 1 . .
    H H40A 0.1193 0.0328 -0.0011 0.079 Uiso calc R 1 . .
    C C41 0.2990(3) 0.02375(13) 0.07534(19) 0.0612(9) Uani d . 1 . .
    H H41A 0.3414 0.0064 0.0413 0.073 Uiso calc R 1 . .
    C C42 0.3699(3) 0.03371(12) 0.15082(17) 0.0519(8) Uani d . 1 . .
    H H42A 0.4586 0.0212 0.1682 0.062 Uiso calc R 1 . .
    C C43 0.4392(3) 0.02037(11) 0.32687(16) 0.0423(7) Uani d . 1 . .
    C C44 0.3388(3) -0.01635(13) 0.33673(17) 0.0530(8) Uani d . 1 . .
    H H44A 0.2488 -0.0065 0.3165 0.064 Uiso calc R 1 . .
    C C45 0.3707(4) -0.06708(14) 0.3760(2) 0.0665(9) Uani d . 1 . .
    H H45A 0.3021 -0.0906 0.3829 0.080 Uiso calc R 1 . .
    C C46 0.5015(4) -0.08334(15) 0.4049(2) 0.0716(10) Uani d . 1 . .
    H H46A 0.5225 -0.1173 0.4321 0.086 Uiso calc R 1 . .
    C C47 0.6017(4) -0.04883(15) 0.3930(2) 0.0705(10) Uani d . 1 . .
    H H47A 0.6912 -0.0599 0.4114 0.085 Uiso calc R 1 . .
    C C48 0.5707(3) 0.00223(13) 0.35413(18) 0.0562(8) Uani d . 1 . .
    H H48A 0.6399 0.0249 0.3461 0.067 Uiso calc R 1 . .
loop_
    _atom_site_aniso_label
    _atom_site_aniso_U_11
    _atom_site_aniso_U_22
    _atom_site_aniso_U_33
    _atom_site_aniso_U_12
    _atom_site_aniso_U_13
    _atom_site_aniso_U_23
    Ni1 0.0444(2) 0.0463(2) 0.0411(2) -0.00194(17) 0.01515(17) -0.00311(17)
    O1 0.0695(15) 0.0810(16) 0.0498(14) -0.0109(13) 0.0223(12) -0.0027(12)
    O2 0.0553(13) 0.0595(13) 0.0568(15) -0.0055(10) 0.0233(11) -0.0067(11)
    O3 0.098(2) 0.099(2) 0.099(2) -0.0251(16) 0.0539(17) 0.0166(16)
    O4 0.0573(14) 0.0686(15) 0.0732(16) 0.0058(12) 0.0190(12) -0.0129(13)
    O5 0.0578(14) 0.0532(13) 0.0527(13) -0.0010(11) 0.0152(11) -0.0071(10)
    O6 0.128(2) 0.0669(17) 0.102(2) 0.0222(16) 0.0274(17) -0.0336(16)
    C1 0.0405(16) 0.0413(16) 0.0351(16) -0.0014(13) 0.0085(13) 0.0023(13)
    C2 0.0410(18) 0.0467(17) 0.0522(19) 0.0032(14) 0.0077(14) 0.0053(14)
    C3 0.0402(18) 0.059(2) 0.054(2) 0.0035(15) 0.0021(14) 0.0142(16)
    C4 0.049(2) 0.056(2) 0.054(2) -0.0098(16) -0.0073(15) 0.0042(16)
    C5 0.054(2) 0.0521(19) 0.0468(19) -0.0041(15) 0.0043(15) -0.0056(15)
    C6 0.0386(16) 0.0419(16) 0.0406(17) 0.0023(13) 0.0104(13) -0.0033(13)
    C7 0.0486(18) 0.0594(19) 0.0399(18) -0.0063(15) 0.0124(14) -0.0010(15)
    C8 0.057(2) 0.073(2) 0.0378(18) -0.0028(17) 0.0073(15) -0.0057(16)
    C9 0.051(2) 0.086(3) 0.047(2) -0.0190(17) 0.0004(15) -0.0067(17)
    C10 0.0410(17) 0.071(2) 0.049(2) -0.0131(15) 0.0099(15) -0.0019(16)
    C11 0.0383(16) 0.0398(16) 0.0454(17) -0.0019(12) 0.0101(13) -0.0033(13)
    C12 0.0421(16) 0.0418(16) 0.0397(16) -0.0035(13) 0.0132(13) -0.0011(13)
    C13 0.0384(16) 0.0505(18) 0.0488(19) 0.0000(13) 0.0144(14) 0.0034(15)
    C14 0.070(2) 0.048(2) 0.061(2) 0.0015(16) 0.0172(17) 0.0029(17)
    C15 0.084(3) 0.050(2) 0.096(3) 0.0018(18) 0.043(2) 0.010(2)
    C16 0.085(3) 0.068(3) 0.095(3) 0.018(2) 0.042(2) 0.034(2)
    C17 0.080(3) 0.091(3) 0.057(2) 0.001(2) 0.0185(19) 0.027(2)
    C18 0.061(2) 0.060(2) 0.057(2) -0.0063(16) 0.0188(17) 0.0061(17)
    C19 0.0325(15) 0.0474(17) 0.0432(17) -0.0051(13) 0.0087(12) -0.0058(14)
    N1 0.0648(19) 0.0613(18) 0.066(2) -0.0014(15) 0.0325(16) 0.0043(15)
    N2 0.078(2) 0.0576(19) 0.0553(18) 0.0114(17) 0.0187(16) -0.0052(15)
    N3 0.0425(14) 0.0441(14) 0.0345(13) -0.0003(11) 0.0080(11) -0.0007(11)
    N4 0.0339(13) 0.0483(14) 0.0403(14) -0.0022(10) 0.0085(11) -0.0015(11)
    N5 0.0343(13) 0.0444(14) 0.0501(15) 0.0017(10) 0.0116(11) -0.0081(11)
    N6 0.0426(13) 0.0522(14) 0.0340(13) -0.0088(11) 0.0125(11) -0.0026(11)
    C20 0.0459(18) 0.0470(18) 0.069(2) -0.0013(14) 0.0224(16) -0.0036(15)
    C21 0.058(2) 0.066(2) 0.103(3) -0.0010(18) 0.044(2) -0.016(2)
    C22 0.062(2) 0.084(3) 0.072(2) -0.017(2) 0.0383(19) -0.011(2)
    C23 0.0515(19) 0.069(2) 0.056(2) -0.0105(17) 0.0125(16) 0.0095(17)
    C24 0.0420(17) 0.0520(19) 0.0526(19) 0.0002(14) 0.0149(14) 0.0020(15)
    C25 0.0407(16) 0.0427(17) 0.0506(19) -0.0059(13) 0.0098(14) 0.0013(14)
    C26 0.050(2) 0.108(3) 0.053(2) -0.0233(19) 0.0054(16) 0.004(2)
    C27 0.065(3) 0.168(5) 0.070(3) -0.044(3) -0.007(2) 0.021(3)
    C28 0.042(2) 0.139(4) 0.107(4) -0.023(2) -0.005(2) 0.023(3)
    C29 0.048(2) 0.101(3) 0.115(4) -0.017(2) 0.030(2) -0.011(3)
    C30 0.0460(19) 0.069(2) 0.075(2) -0.0109(16) 0.0199(17) -0.0081(18)
    C31 0.0402(16) 0.0474(17) 0.0379(16) -0.0058(13) 0.0084(13) -0.0039(14)
    C32 0.0589(19) 0.0527(19) 0.053(2) 0.0003(15) 0.0193(16) 0.0007(15)
    C33 0.070(2) 0.077(3) 0.059(2) -0.0062(19) 0.0326(18) -0.0098(19)
    C34 0.058(2) 0.061(2) 0.080(3) -0.0018(17) 0.0297(19) -0.0191(19)
    C35 0.066(2) 0.050(2) 0.079(3) 0.0017(17) 0.0206(19) -0.0037(18)
    C36 0.064(2) 0.051(2) 0.055(2) -0.0001(16) 0.0232(16) -0.0024(15)
    C37 0.0432(17) 0.0407(16) 0.0442(17) -0.0090(13) 0.0122(13) 0.0029(13)
    C38 0.0500(19) 0.0558(19) 0.052(2) -0.0069(15) 0.0112(15) -0.0018(15)
    C39 0.048(2) 0.072(2) 0.065(2) -0.0051(17) -0.0020(17) -0.0020(19)
    C40 0.073(3) 0.068(2) 0.047(2) -0.0184(19) 0.0016(18) -0.0012(17)
    C41 0.068(2) 0.061(2) 0.057(2) -0.0164(18) 0.0189(18) -0.0173(17)
    C42 0.0513(19) 0.0510(19) 0.052(2) -0.0061(15) 0.0119(15) -0.0088(15)
    C43 0.0446(18) 0.0426(16) 0.0407(16) -0.0005(13) 0.0128(13) 0.0014(13)
    C44 0.0511(19) 0.0503(19) 0.057(2) -0.0014(15) 0.0133(15) 0.0083(16)
    C45 0.081(3) 0.049(2) 0.073(2) -0.0089(18) 0.026(2) 0.0060(18)
    C46 0.088(3) 0.051(2) 0.072(3) 0.010(2) 0.015(2) 0.0142(18)
    C47 0.067(2) 0.060(2) 0.081(3) 0.0165(19) 0.0123(19) 0.0123(19)
    C48 0.052(2) 0.055(2) 0.063(2) -0.0017(16) 0.0175(16) -0.0007(16)
_geom_special_details
;
All e.s.d.'s (except the e.s.d. in the dihedral angle between two l.s. planes)
are estimated using the full covariance matrix. The cell e.s.d.'s are taken
into account individually in the estimation of e.s.d.'s in distances, angles
and torsion angles; correlations between e.s.d.'s in cell parameters are only
used when they are defined by crystal symmetry. An approximate (isotropic)
treatment of cell e.s.d.'s is used for estimating e.s.d.'s involving l.s.
planes.
;
loop_
    _geom_bond_atom_site_label_1
    _geom_bond_atom_site_label_2
    _geom_bond_site_symmetry_2
    _geom_bond_distance
    _geom_bond_publ_flag
    Ni1 O5 . 2.050(2) y
    Ni1 O2 . 2.0607(19) y
    Ni1 N3 . 2.061(2) y
    Ni1 N4 . 2.062(2) y
    Ni1 O4 . 2.133(2) y
    Ni1 O1 . 2.150(2) y
    O1 N1 . 1.254(3) ?
    O2 N1 . 1.289(3) ?
    O3 N1 . 1.213(3) ?
    O4 N2 . 1.258(3) ?
    O5 N2 . 1.287(3) ?
    O6 N2 . 1.211(3) ?
    C1 N3 . 1.353(3) ?
    C1 N5 . 1.361(3) ?
    C1 C2 . 1.403(3) ?
    C2 C3 . 1.360(4) ?
    C2 H2A . 0.9300 ?
    C3 C4 . 1.384(4) ?
    C3 H3A . 0.9300 ?
    C4 C5 . 1.354(4) ?
    C4 H4A . 0.9300 ?
    C5 N3 . 1.355(3) ?
    C5 H5A . 0.9300 ?
    C6 N6 . 1.354(3) ?
    C6 N4 . 1.363(3) ?
    C6 C7 . 1.392(4) ?
    C7 C8 . 1.365(4) ?
    C7 H7A . 0.9300 ?
    C8 C9 . 1.379(4) ?
    C8 H8A . 0.9300 ?
    C9 C10 . 1.356(4) ?
    C9 H9A . 0.9300 ?
    C10 N4 . 1.352(3) ?
    C10 H10A . 0.9300 ?
    C11 N5 . 1.464(3) ?
    C11 C13 . 1.539(4) ?
    C11 C19 . 1.545(4) ?
    C11 C25 . 1.545(4) ?
    C12 N6 . 1.478(3) ?
    C12 C43 . 1.532(4) ?
    C12 C31 . 1.546(4) ?
    C12 C37 . 1.549(4) ?
    C13 C18 . 1.382(4) ?
    C13 C14 . 1.388(4) ?
    C14 C15 . 1.384(4) ?
    C14 H14A . 0.9300 ?
    C15 C16 . 1.354(5) ?
    C15 H15A . 0.9300 ?
    C16 C17 . 1.364(5) ?
    C16 H16A . 0.9300 ?
    C17 C18 . 1.384(4) ?
    C17 H17A . 0.9300 ?
    C18 H18A . 0.9300 ?
    C19 C20 . 1.375(4) ?
    C19 C24 . 1.379(4) ?
    N5 H5B . 0.8600 ?
    N6 H6A . 0.8600 ?
    C20 C21 . 1.380(4) ?
    C20 H20A . 0.9300 ?
    C21 C22 . 1.368(5) ?
    C21 H21A . 0.9300 ?
    C22 C23 . 1.370(4) ?
    C22 H22A . 0.9300 ?
    C23 C24 . 1.380(4) ?
    C23 H23A . 0.9300 ?
    C24 H24A . 0.9300 ?
    C25 C26 . 1.372(4) ?
    C25 C30 . 1.382(4) ?
    C26 C27 . 1.377(5) ?
    C26 H26A . 0.9300 ?
    C27 C28 . 1.353(6) ?
    C27 H27A . 0.9300 ?
    C28 C29 . 1.369(6) ?
    C28 H28A . 0.9300 ?
    C29 C30 . 1.379(5) ?
    C29 H29A . 0.9300 ?
    C30 H30A . 0.9300 ?
    C31 C32 . 1.379(4) ?
    C31 C36 . 1.381(4) ?
    C32 C33 . 1.387(4) ?
    C32 H32A . 0.9300 ?
    C33 C34 . 1.365(5) ?
    C33 H33A . 0.9300 ?
    C34 C35 . 1.362(5) ?
    C34 H34A . 0.9300 ?
    C35 C36 . 1.379(4) ?
    C35 H35A . 0.9300 ?
    C36 H36A . 0.9300 ?
    C37 C38 . 1.380(4) ?
    C37 C42 . 1.387(4) ?
    C38 C39 . 1.373(4) ?
    C38 H38A . 0.9300 ?
    C39 C40 . 1.363(5) ?
    C39 H39A . 0.9300 ?
    C40 C41 . 1.363(4) ?
    C40 H40A . 0.9300 ?
    C41 C42 . 1.374(4) ?
    C41 H41A . 0.9300 ?
    C42 H42A . 0.9300 ?
    C43 C48 . 1.379(4) ?
    C43 C44 . 1.391(4) ?
    C44 C45 . 1.377(4) ?
    C44 H44A . 0.9300 ?
    C45 C46 . 1.362(5) ?
    C45 H45A . 0.9300 ?
    C46 C47 . 1.370(5) ?
    C46 H46A . 0.9300 ?
    C47 C48 . 1.380(4) ?
    C47 H47A . 0.9300 ?
    C48 H48A . 0.9300 ?
loop_
    _geom_angle_atom_site_label_1
    _geom_angle_atom_site_label_2
    _geom_angle_atom_site_label_3
    _geom_angle_site_symmetry_1
    _geom_angle_site_symmetry_3
    _geom_angle
    _geom_angle_publ_flag
    O5 Ni1 O2 . . 146.32(8) ?
    O5 Ni1 N3 . . 98.53(9) ?
    O2 Ni1 N3 . . 104.58(8) ?
    O5 Ni1 N4 . . 102.92(8) ?
    O2 Ni1 N4 . . 98.69(9) ?
    N3 Ni1 N4 . . 96.00(8) ?
    O5 Ni1 O4 . . 61.58(8) ?
    O2 Ni1 O4 . . 91.55(9) ?
    N3 Ni1 O4 . . 159.34(9) ?
    N4 Ni1 O4 . . 94.17(9) ?
    O5 Ni1 O1 . . 94.26(9) ?
    O2 Ni1 O1 . . 61.40(8) ?
    N3 Ni1 O1 . . 91.46(9) ?
    N4 Ni1 O1 . . 159.99(9) ?
    O4 Ni1 O1 . . 84.95(9) ?
    N1 O1 Ni1 . . 89.87(18) ?
    N1 O2 Ni1 . . 92.94(17) ?
    N2 O4 Ni1 . . 90.24(17) ?
    N2 O5 Ni1 . . 93.21(17) ?
    N3 C1 N5 . . 116.2(2) ?
    N3 C1 C2 . . 120.3(2) ?
    N5 C1 C2 . . 123.5(3) ?
    C3 C2 C1 . . 119.7(3) ?
    C3 C2 H2A . . 120.1 ?
    C1 C2 H2A . . 120.1 ?
    C2 C3 C4 . . 120.2(3) ?
    C2 C3 H3A . . 119.9 ?
    C4 C3 H3A . . 119.9 ?
    C5 C4 C3 . . 117.6(3) ?
    C5 C4 H4A . . 121.2 ?
    C3 C4 H4A . . 121.2 ?
    C4 C5 N3 . . 124.3(3) ?
    C4 C5 H5A . . 117.9 ?
    N3 C5 H5A . . 117.9 ?
    N6 C6 N4 . . 116.0(2) ?
    N6 C6 C7 . . 123.4(2) ?
    N4 C6 C7 . . 120.6(3) ?
    C8 C7 C6 . . 119.8(3) ?
    C8 C7 H7A . . 120.1 ?
    C6 C7 H7A . . 120.1 ?
    C7 C8 C9 . . 119.9(3) ?
    C7 C8 H8A . . 120.1 ?
    C9 C8 H8A . . 120.1 ?
    C10 C9 C8 . . 117.9(3) ?
    C10 C9 H9A . . 121.0 ?
    C8 C9 H9A . . 121.0 ?
    N4 C10 C9 . . 124.3(3) ?
    N4 C10 H10A . . 117.8 ?
    C9 C10 H10A . . 117.8 ?
    N5 C11 C13 . . 111.5(2) ?
    N5 C11 C19 . . 109.0(2) ?
    C13 C11 C19 . . 114.1(2) ?
    N5 C11 C25 . . 106.0(2) ?
    C13 C11 C25 . . 107.0(2) ?
    C19 C11 C25 . . 108.9(2) ?
    N6 C12 C43 . . 112.1(2) ?
    N6 C12 C31 . . 108.5(2) ?
    C43 C12 C31 . . 113.4(2) ?
    N6 C12 C37 . . 104.1(2) ?
    C43 C12 C37 . . 107.5(2) ?
    C31 C12 C37 . . 110.8(2) ?
    C18 C13 C14 . . 117.8(3) ?
    C18 C13 C11 . . 122.8(3) ?
    C14 C13 C11 . . 119.4(3) ?
    C15 C14 C13 . . 120.9(3) ?
    C15 C14 H14A . . 119.6 ?
    C13 C14 H14A . . 119.6 ?
    C16 C15 C14 . . 120.2(4) ?
    C16 C15 H15A . . 119.9 ?
    C14 C15 H15A . . 119.9 ?
    C15 C16 C17 . . 120.2(4) ?
    C15 C16 H16A . . 119.9 ?
    C17 C16 H16A . . 119.9 ?
    C16 C17 C18 . . 120.4(4) ?
    C16 C17 H17A . . 119.8 ?
    C18 C17 H17A . . 119.8 ?
    C13 C18 C17 . . 120.6(3) ?
    C13 C18 H18A . . 119.7 ?
    C17 C18 H18A . . 119.7 ?
    C20 C19 C24 . . 118.7(3) ?
    C20 C19 C11 . . 123.5(3) ?
    C24 C19 C11 . . 117.7(2) ?
    O3 N1 O1 . . 123.5(3) ?
    O3 N1 O2 . . 121.0(3) ?
    O1 N1 O2 . . 115.5(2) ?
    O6 N2 O4 . . 124.3(3) ?
    O6 N2 O5 . . 121.0(3) ?
    O4 N2 O5 . . 114.7(3) ?
    C1 N3 C5 . . 117.8(2) ?
    C1 N3 Ni1 . . 126.62(18) ?
    C5 N3 Ni1 . . 115.33(19) ?
    C10 N4 C6 . . 117.4(2) ?
    C10 N4 Ni1 . . 114.90(18) ?
    C6 N4 Ni1 . . 127.43(18) ?
    C1 N5 C11 . . 127.5(2) ?
    C1 N5 H5B . . 116.3 ?
    C11 N5 H5B . . 116.3 ?
    C6 N6 C12 . . 128.5(2) ?
    C6 N6 H6A . . 115.7 ?
    C12 N6 H6A . . 115.7 ?
    C19 C20 C21 . . 120.0(3) ?
    C19 C20 H20A . . 120.0 ?
    C21 C20 H20A . . 120.0 ?
    C22 C21 C20 . . 121.0(3) ?
    C22 C21 H21A . . 119.5 ?
    C20 C21 H21A . . 119.5 ?
    C21 C22 C23 . . 119.3(3) ?
    C21 C22 H22A . . 120.3 ?
    C23 C22 H22A . . 120.3 ?
    C22 C23 C24 . . 119.9(3) ?
    C22 C23 H23A . . 120.0 ?
    C24 C23 H23A . . 120.0 ?
    C19 C24 C23 . . 120.9(3) ?
    C19 C24 H24A . . 119.5 ?
    C23 C24 H24A . . 119.5 ?
    C26 C25 C30 . . 118.5(3) ?
    C26 C25 C11 . . 122.4(3) ?
    C30 C25 C11 . . 119.1(3) ?
    C25 C26 C27 . . 120.7(3) ?
    C25 C26 H26A . . 119.7 ?
    C27 C26 H26A . . 119.7 ?
    C28 C27 C26 . . 120.3(4) ?
    C28 C27 H27A . . 119.9 ?
    C26 C27 H27A . . 119.9 ?
    C27 C28 C29 . . 120.3(4) ?
    C27 C28 H28A . . 119.9 ?
    C29 C28 H28A . . 119.9 ?
    C28 C29 C30 . . 119.7(4) ?
    C28 C29 H29A . . 120.2 ?
    C30 C29 H29A . . 120.2 ?
    C29 C30 C25 . . 120.5(3) ?
    C29 C30 H30A . . 119.7 ?
    C25 C30 H30A . . 119.7 ?
    C32 C31 C36 . . 117.6(3) ?
    C32 C31 C12 . . 124.0(3) ?
    C36 C31 C12 . . 118.3(2) ?
    C31 C32 C33 . . 120.4(3) ?
    C31 C32 H32A . . 119.8 ?
    C33 C32 H32A . . 119.8 ?
    C34 C33 C32 . . 120.8(3) ?
    C34 C33 H33A . . 119.6 ?
    C32 C33 H33A . . 119.6 ?
    C35 C34 C33 . . 119.5(3) ?
    C35 C34 H34A . . 120.3 ?
    C33 C34 H34A . . 120.3 ?
    C34 C35 C36 . . 119.9(3) ?
    C34 C35 H35A . . 120.0 ?
    C36 C35 H35A . . 120.0 ?
    C35 C36 C31 . . 121.7(3) ?
    C35 C36 H36A . . 119.1 ?
    C31 C36 H36A . . 119.1 ?
    C38 C37 C42 . . 117.9(3) ?
    C38 C37 C12 . . 123.8(3) ?
    C42 C37 C12 . . 118.3(3) ?
    C39 C38 C37 . . 120.6(3) ?
    C39 C38 H38A . . 119.7 ?
    C37 C38 H38A . . 119.7 ?
    C40 C39 C38 . . 120.7(3) ?
    C40 C39 H39A . . 119.7 ?
    C38 C39 H39A . . 119.7 ?
    C41 C40 C39 . . 119.6(3) ?
    C41 C40 H40A . . 120.2 ?
    C39 C40 H40A . . 120.2 ?
    C40 C41 C42 . . 120.2(3) ?
    C40 C41 H41A . . 119.9 ?
    C42 C41 H41A . . 119.9 ?
    C41 C42 C37 . . 120.8(3) ?
    C41 C42 H42A . . 119.6 ?
    C37 C42 H42A . . 119.6 ?
    C48 C43 C44 . . 117.1(3) ?
    C48 C43 C12 . . 123.5(2) ?
    C44 C43 C12 . . 119.3(2) ?
    C45 C44 C43 . . 120.9(3) ?
    C45 C44 H44A . . 119.5 ?
    C43 C44 H44A . . 119.5 ?
    C46 C45 C44 . . 121.0(3) ?
    C46 C45 H45A . . 119.5 ?
    C44 C45 H45A . . 119.5 ?
    C45 C46 C47 . . 118.9(3) ?
    C45 C46 H46A . . 120.5 ?
    C47 C46 H46A . . 120.5 ?
    C46 C47 C48 . . 120.5(3) ?
    C46 C47 H47A . . 119.8 ?
    C48 C47 H47A . . 119.8 ?
    C43 C48 C47 . . 121.4(3) ?
    C43 C48 H48A . . 119.3 ?
    C47 C48 H48A . . 119.3 ?
loop_
    _geom_hbond_atom_site_label_D
    _geom_hbond_atom_site_label_H
    _geom_hbond_atom_site_label_A
    _geom_hbond_site_symmetry_A
    _geom_hbond_distance_DH
    _geom_hbond_distance_HA
    _geom_hbond_distance_DA
    _geom_hbond_angle_DHA
    N5 H5B O2 . 0.86 2.16 2.994(3) 164.8
    N6 H6A O5 . 0.86 2.22 3.048(3) 161.6
