# Supplementary material for: Bis(nitrato-κ2 O,O′)bis­[N-(triphenyl­meth­yl)pyridin-2-amine-κN 1]nickel(II)
Source: Acta Crystallogr Sect E Struct Rep Online. 2010 Nov 6;66(Pt 12):m1521. doi: 10.1107/S1600536810044624 (PMC3011808; doi:10.1107/S1600536810044624)
Supplement: Supplementary file 2 [file e-66-m1521-Isup2.hkl]

# 
# h,k,l, Fc-squared, Fo-squared, sigma(Fo-squared) and status flag 
# 
data_I
_shelx_title ' 1 in P2(1)/n' 
_shelx_refln_list_code          4 
_shelx_F_calc_maximum      422.17 
_exptl_crystal_F_000      1784.00 
_reflns_d_resolution_high  0.8403 
 
loop_ 
 _symmetry_equiv_pos_as_xyz 
 'x, y, z' 
 '-x+1/2, y+1/2, -z+1/2' 
 '-x, -y, -z' 
 'x-1/2, -y-1/2, z-1/2' 
 
_cell_length_a    10.2869 
_cell_length_b    23.4616 
_cell_length_c    17.8685 
_cell_angle_alpha  90.000 
_cell_angle_beta  105.266 
_cell_angle_gamma  90.000 
 
_shelx_F_squared_multiplier     1.000 
 
loop_ 
 _refln_index_h 
 _refln_index_k 
 _refln_index_l 
 _refln_F_squared_calc 
 _refln_F_squared_meas 
 _refln_F_squared_sigma 
 _refln_observed_status 
   2   0   0    14553.71    14463.04    347.84 o 
   4   0   0      183.05      171.34     17.88 o 
   6   0   0     4664.75     4462.66    104.84 o 
   8   0   0      286.76      258.80     49.92 o 
  10   0   0     1526.63     1368.15    103.02 o 
   1   1   0     2988.49     3050.75     46.81 o 
   2   1   0      264.96      288.25     15.48 o 
   3   1   0    12367.58    12662.78    156.71 o 
   4   1   0      319.95      265.40     13.90 o 
   5   1   0     1673.68     1676.76     36.80 o 
   6   1   0     1412.04     1246.49     34.01 o 
   7   1   0      302.52      323.13     27.51 o 
   8   1   0      156.65      169.12     25.72 o 
   9   1   0       81.01      100.83     31.70 o 
  10   1   0       19.98       30.19     31.40 o 
  11   1   0        0.41       41.24     35.14 o 
   1   2   0      480.93      488.05     13.39 o 
   2   2   0    26248.34    25820.58    428.08 o 
   3   2   0      557.81      517.59     23.68 o 
   4   2   0     1785.24     1988.07     39.55 o 
   5   2   0     1207.93     1298.95     31.70 o 
   6   2   0     2039.87     1997.10     43.74 o 
   7   2   0      968.71      866.88     38.24 o 
   8   2   0       75.69       76.81     21.49 o 
   9   2   0        8.45       17.20     28.11 o 
  10   2   0      138.69      141.17     38.36 o 
  11   2   0       15.59        9.67     64.26 o 
   1   3   0      434.88      424.11     13.36 o 
   2   3   0     2207.01     2248.44     41.99 o 
   3   3   0      971.91      842.58     25.93 o 
   4   3   0      985.12     1038.21     25.06 o 
   5   3   0     4990.06     5114.13     77.66 o 
   6   3   0     1624.07     1673.11     38.98 o 
   7   3   0      139.81      136.91     21.41 o 
   8   3   0      150.97      143.06     24.31 o 
   9   3   0       60.39       93.71     29.99 o 
  10   3   0      140.62       82.40     34.07 o 
  11   3   0      160.43      170.04     40.89 o 
   0   4   0    10424.30    10790.33    264.11 o 
   1   4   0    23292.31    22382.02    293.34 o 
   2   4   0      129.46      114.48     10.35 o 
   3   4   0      247.59      233.09     23.31 o 
   4   4   0       80.95       59.26      9.70 o 
   5   4   0     3848.70     3924.38     87.87 o 
   6   4   0       39.29       39.30     11.55 o 
   7   4   0     3098.83     3017.24     73.37 o 
   8   4   0       36.59       20.86     19.25 o 
   9   4   0     1238.81     1261.87     53.16 o 
  10   4   0      123.57      128.83     37.42 o 
  11   4   0        0.44       30.10     34.42 o 
   1   5   0     7833.67     7604.75     85.47 o 
   2   5   0     5182.54     4932.20     67.17 o 
   3   5   0     5436.53     5204.61     87.07 o 
   4   5   0       51.18       38.63     17.57 o 
   5   5   0      171.94      133.14     11.83 o 
   6   5   0      795.43      784.09     34.22 o 
   7   5   0     1073.96      988.67     67.58 o 
   8   5   0        0.12        2.68     18.75 o 
   9   5   0      495.01      490.20     60.95 o 
  10   5   0       14.83       24.50     31.77 o 
  11   5   0       60.42      130.09     47.35 o 
   0   6   0      439.44      526.27     32.22 o 
   1   6   0      377.60      344.31     14.94 o 
   2   6   0     6044.85     6014.27     80.59 o 
   3   6   0    18252.11    17845.80    218.28 o 
   4   6   0      405.93      397.66     21.70 o 
   5   6   0      296.50      282.07     21.42 o 
   6   6   0      258.67      225.89     22.19 o 
   7   6   0     2595.81     2582.40    106.17 o 
   8   6   0     1286.72     1348.77     62.23 o 
   9   6   0       13.61       15.23     21.48 o 
  10   6   0       37.52       43.06     31.70 o 
  11   6   0       99.91       63.98     48.68 o 
   1   7   0     4265.66     4461.18     94.15 o 
   2   7   0     6950.13     6920.77     81.32 o 
   3   7   0      663.32      660.54     19.40 o 
   4   7   0    16516.50    16267.71    239.13 o 
   5   7   0      248.61      329.14     33.69 o 
   6   7   0     1815.21     1737.82     51.35 o 
   7   7   0       32.78       34.62     17.31 o 
   8   7   0       10.59        0.67     18.21 o 
   9   7   0      413.88      416.18     50.74 o 
  10   7   0      759.42      831.09     48.85 o 
  11   7   0       19.73       26.42     34.24 o 
   0   8   0       60.83       82.14     17.88 o 
   1   8   0        1.66       -3.95      6.70 o 
   2   8   0     8351.74     8365.79     99.94 o 
   3   8   0      380.08      404.67     16.61 o 
   4   8   0      628.22      746.08     30.27 o 
   5   8   0        1.38       10.75     12.90 o 
   6   8   0      233.79      216.93     22.26 o 
   7   8   0        7.03      -14.89     14.89 o 
   8   8   0     1229.87     1324.81     51.85 o 
   9   8   0      585.50      616.89     49.65 o 
  10   8   0      510.05      459.18     46.15 o 
  11   8   0       13.28       86.48     37.20 o 
   1   9   0      916.07      927.47     24.12 o 
   2   9   0     3731.48     3529.59     48.63 o 
   3   9   0     3784.57     3676.22     50.00 o 
   4   9   0     2666.27     2582.59     47.18 o 
   5   9   0     2031.14     1951.83     52.24 o 
   6   9   0     1937.58     1888.88     54.44 o 
   7   9   0      123.00      133.54     21.28 o 
   8   9   0       54.78       57.73     21.65 o 
   9   9   0      211.69      200.14     29.95 o 
  10   9   0      381.83      403.10     39.66 o 
  11   9   0       44.53       57.02     34.74 o 
   0  10   0     9741.13    10563.75    280.75 o 
   1  10   0     6178.77     6123.89     87.98 o 
   2  10   0     1857.40     1915.71     37.56 o 
   3  10   0     2698.55     2648.42     46.97 o 
   4  10   0      356.57      322.44     17.32 o 
   5  10   0      342.73      346.71     23.98 o 
   6  10   0      149.53      113.23     19.26 o 
   7  10   0      437.19      433.25     40.95 o 
   8  10   0      648.24      661.56     40.00 o 
   9  10   0      475.10      464.19     38.51 o 
  10  10   0       12.25        3.34     25.53 o 
   1  11   0        7.66       29.03      9.70 o 
   2  11   0      516.26      489.24     18.87 o 
   3  11   0     2139.15     2070.91     35.78 o 
   4  11   0       36.74       35.70     10.48 o 
   5  11   0     2362.93     2146.35     73.69 o 
   6  11   0      229.40      214.69     23.11 o 
   7  11   0      244.39      290.72     28.43 o 
   8  11   0        0.36       -2.30     20.57 o 
   9  11   0       52.56       50.39     24.84 o 
  10  11   0       14.36      -16.38     32.64 o 
   0  12   0     2674.51     2919.16    107.27 o 
   1  12   0     4769.53     4358.79     70.44 o 
   2  12   0      160.53      147.18     13.23 o 
   3  12   0        5.89       -1.97      6.60 o 
   4  12   0       84.53      100.81     14.21 o 
   5  12   0      638.57      639.13     33.19 o 
   6  12   0       49.62       63.57     17.90 o 
   7  12   0      965.03      936.93     49.74 o 
   8  12   0     1070.78     1079.06    113.29 o 
   9  12   0      182.88      137.28     49.30 o 
  10  12   0       36.97       17.73     36.13 o 
   1  13   0       14.21        5.21      9.76 o 
   2  13   0      116.76      105.69     12.79 o 
   3  13   0       57.07       65.62     14.82 o 
   4  13   0     1314.87     1243.78     33.04 o 
   5  13   0      373.42      376.62     26.25 o 
   6  13   0      333.40      292.84     31.14 o 
   7  13   0       18.59       78.73     31.66 o 
   8  13   0       62.40       28.62     31.88 o 
   9  13   0       31.52       -2.54     32.06 o 
  10  13   0       86.41       40.18     39.18 o 
   0  14   0     1867.42     1770.92     61.31 o 
   1  14   0      865.44     1029.80     31.49 o 
   2  14   0     2372.23     2353.68     60.63 o 
   3  14   0      256.92      310.28     25.04 o 
   4  14   0      185.41      202.55     16.67 o 
   5  14   0      174.83      145.29     19.90 o 
   6  14   0     1236.38     1172.52     73.64 o 
   7  14   0      134.90      155.29     35.11 o 
   8  14   0     1744.90     1780.19    134.18 o 
   9  14   0        4.46       -3.75     32.41 o 
  10  14   0       47.80       55.36     47.35 o 
   1  15   0      107.96      170.24     24.89 o 
   2  15   0        4.76        9.66     10.72 o 
   3  15   0       67.86       50.40     16.12 o 
   4  15   0       53.74       73.22     26.35 o 
   5  15   0     1050.55     1048.75     60.21 o 
   6  15   0        1.97       19.65     27.77 o 
   7  15   0      108.38      111.43     33.29 o 
   8  15   0        1.06        2.23     31.78 o 
   9  15   0       96.51       79.62     39.08 o 
   0  16   0      858.13      771.19     50.45 o 
   1  16   0     3498.99     3310.16     63.87 o 
   2  16   0      863.07      906.42     35.59 o 
   3  16   0       25.77        5.93     15.39 o 
   4  16   0     1399.12     1423.02     66.80 o 
   5  16   0      162.57      159.68     36.82 o 
   6  16   0     1282.62     1295.78     69.17 o 
   7  16   0      126.50       75.24     33.73 o 
   8  16   0     1062.59     1170.47     75.70 o 
   9  16   0       46.96        2.06     33.19 o 
   1  17   0     1663.47     1608.14     42.83 o 
   2  17   0      283.45      346.87     33.35 o 
   3  17   0      591.56      600.12     33.08 o 
   4  17   0       11.54       -1.45     23.89 o 
   5  17   0     1078.48     1257.97     74.97 o 
   6  17   0      130.75      126.36     34.20 o 
   7  17   0      166.81      136.96     80.36 o 
   8  17   0        4.33        2.19     43.01 o 
   9  17   0       61.03        4.92     37.36 o 
   0  18   0      262.13      250.96     27.72 o 
   1  18   0     1488.85     1643.54     56.02 o 
   2  18   0       46.93       24.85     17.38 o 
   3  18   0        2.03       22.81     17.57 o 
   4  18   0      703.59      673.40     55.85 o 
   5  18   0      459.91      393.21     44.80 o 
   6  18   0       11.17      -16.10     28.34 o 
   7  18   0      356.00      415.54     51.66 o 
   8  18   0        2.97       -0.77     41.69 o 
   1  19   0      708.37      648.69     29.80 o 
   2  19   0       96.94       67.05     19.69 o 
   3  19   0      229.14      194.53     52.40 o 
   4  19   0      509.09      511.85     46.98 o 
   5  19   0      376.87      447.19     84.08 o 
   6  19   0       79.36       53.88     34.00 o 
   7  19   0       17.15       40.38     36.28 o 
   8  19   0       16.45      -30.56     34.71 o 
   0  20   0      287.30      315.85     48.50 o 
   1  20   0      139.67      159.92     26.39 o 
   2  20   0      784.53      882.75     42.95 o 
   3  20   0     1296.19     1212.84     64.36 o 
   4  20   0       42.28       37.47     43.01 o 
   5  20   0       87.59       85.54     33.63 o 
   6  20   0      140.26      161.20     40.61 o 
   7  20   0      265.11      248.88     46.59 o 
   8  20   0       49.98       34.76     39.35 o 
   1  21   0      347.04      326.89     33.08 o 
   2  21   0      961.47     1112.92    113.66 o 
   3  21   0        0.47       34.52     26.91 o 
   4  21   0      564.17      621.29     53.63 o 
   5  21   0      138.89      139.42     37.63 o 
   6  21   0      214.59      276.60     47.71 o 
   7  21   0       26.95       -5.55     33.88 o 
   0  22   0      360.99      323.40     40.12 o 
   1  22   0       87.22      115.31     26.28 o 
   2  22   0       13.93       30.50     22.24 o 
   3  22   0       41.37      -22.66     34.52 o 
   4  22   0      127.95      155.60     55.58 o 
   5  22   0       52.80       55.82     33.72 o 
   6  22   0       34.21       13.96     72.49 o 
   7  22   0        4.01      -24.35     35.33 o 
   1  23   0      136.46      141.47     32.66 o 
   2  23   0      676.57      613.81     56.73 o 
   3  23   0      343.79      380.41     50.38 o 
   4  23   0      189.80      311.02     70.10 o 
   5  23   0       74.73       71.87     59.30 o 
   6  23   0       11.32      -31.95     31.95 o 
   0  24   0      234.02      266.76     60.01 o 
   1  24   0      133.10      125.64     28.33 o 
   2  24   0       31.84        7.45     31.32 o 
   3  24   0       46.08       88.22     37.19 o 
   4  24   0       18.23       58.42     51.16 o 
   5  24   0       20.19       45.32     54.34 o 
   1  25   0      196.22      225.79     43.12 o 
   2  25   0       29.43       10.42     30.70 o 
   3  25   0      855.02      825.65    127.36 o 
   4  25   0        0.96        5.42     33.65 o 
   5  25   0      284.70      247.82     75.76 o 
   0  26   0        1.31       42.84     46.02 o 
   1  26   0        9.38      -23.90     38.41 o 
   2  26   0       90.91       12.34     34.30 o 
   3  26   0       22.75       69.36     39.74 o 
   4  26   0        4.60       35.65     38.06 o 
   1  27   0       22.52       98.42     58.42 o 
   2  27   0      111.33      196.93     44.93 o 
 -11   0   1      370.50      281.28     68.68 o 
  -9   0   1      244.77      360.05     60.19 o 
  -7   0   1      114.97      122.13     50.89 o 
  -5   0   1     7309.62     7702.20    152.18 o 
  -3   0   1     3648.88     4191.46    114.97 o 
  -1   0   1    15408.60    15245.98    352.08 o 
   1   0   1    26117.24    26674.65    438.24 o 
   3   0   1      702.64      735.61     28.33 o 
   5   0   1     7613.56     7198.58    146.10 o 
   7   0   1     2384.02     2398.90     75.38 o 
   9   0   1      970.51     1024.57     87.45 o 
  11   0   1       19.89       32.22     49.39 o 
 -11   1   1       28.56      -55.67     55.67 o 
 -10   1   1       70.18       74.66     49.30 o 
  -9   1   1     1494.13     1452.76     74.43 o 
  -8   1   1       97.65       80.49     21.25 o 
  -7   1   1     1250.35     1129.47     43.36 o 
  -6   1   1       19.71        8.94     13.21 o 
  -5   1   1     1272.21     1077.80     44.76 o 
  -4   1   1     2789.66     2851.00     62.47 o 
  -3   1   1      225.45      245.33     11.90 o 
  -2   1   1     8740.41     8802.92    108.47 o 
  -1   1   1    11533.25    11342.88    154.47 o 
   1   1   1    56808.70    57984.20    874.63 o 
   2   1   1     2944.23     2756.64     41.14 o 
   3   1   1       17.33        9.07      7.23 o 
   4   1   1      204.84      236.00     13.79 o 
   5   1   1       51.35       36.22     10.60 o 
   6   1   1       74.44       67.87     15.15 o 
   7   1   1      194.23      138.85     17.53 o 
   8   1   1       38.40       20.70     22.62 o 
   9   1   1        4.42       20.37     27.60 o 
  10   1   1        3.86        2.07     28.32 o 
  11   1   1      270.51      272.56     47.83 o 
 -11   2   1      200.26      205.65     53.02 o 
 -10   2   1     1129.12     1296.12     71.90 o 
  -9   2   1      661.10      728.77     54.01 o 
  -8   2   1     3094.03     2891.34     74.18 o 
  -7   2   1     1846.43     1817.58     51.56 o 
  -6   2   1      970.94     1009.32     29.81 o 
  -5   2   1     3774.47     3965.53     64.02 o 
  -4   2   1      296.69      242.06     16.30 o 
  -3   2   1     5200.52     5253.32     82.72 o 
  -2   2   1    51345.13    52501.23    695.67 o 
  -1   2   1    17347.96    17950.03    242.14 o 
   0   2   1    12068.81    12785.67    217.17 o 
   1   2   1     9476.39     9277.80    117.73 o 
   2   2   1    59551.34    61056.48    703.01 o 
   3   2   1     6050.81     6240.38     84.82 o 
   4   2   1     1173.31     1226.84     28.75 o 
   5   2   1     6523.65     6575.16     96.01 o 
   6   2   1     3051.61     2969.09     56.73 o 
   7   2   1     3190.97     3090.98    104.61 o 
   8   2   1     1044.35      962.33     44.68 o 
   9   2   1      344.63      353.00     42.56 o 
  10   2   1      220.76      162.62     40.86 o 
  11   2   1        0.52        7.93     33.53 o 
 -11   3   1        0.12      -20.00     47.44 o 
 -10   3   1        3.44       11.85     29.98 o 
  -9   3   1       31.58       15.42     25.84 o 
  -8   3   1       86.90       81.62     30.29 o 
  -7   3   1        0.48        7.99     15.16 o 
  -6   3   1     1089.00      892.88     27.73 o 
  -5   3   1     4125.95     4346.67     68.00 o 
  -4   3   1     4085.04     4106.83     61.78 o 
  -3   3   1      445.24      533.01     23.70 o 
  -2   3   1    68554.94    70885.65    935.92 o 
  -1   3   1     3066.34     3058.88     63.16 o 
   0   3   1     5348.75     5490.62     81.04 o 
   1   3   1      267.28      354.44     15.58 o 
   2   3   1      225.52      275.34     14.14 o 
   3   3   1     2421.59     2572.62     41.99 o 
   4   3   1     6846.56     7010.76     97.15 o 
   5   3   1        5.42       19.64      9.89 o 
   6   3   1      275.94      302.39     19.12 o 
   7   3   1     1225.34     1210.72     45.52 o 
   8   3   1      281.36      278.64     29.47 o 
   9   3   1       49.33       28.68     28.11 o 
  10   3   1       71.50       78.52     34.16 o 
  11   3   1       11.87       -3.41     34.71 o 
 -11   4   1       82.32      114.28     49.92 o 
 -10   4   1      710.79      705.70     61.69 o 
  -9   4   1        6.89        0.04     20.52 o 
  -8   4   1     4181.05     4081.81     92.91 o 
  -7   4   1      204.28      219.66     24.54 o 
  -6   4   1      497.54      472.31     20.92 o 
  -5   4   1      141.88      129.67     12.07 o 
  -4   4   1     3981.55     4136.81     76.12 o 
  -3   4   1      187.57      176.27     13.80 o 
  -2   4   1     8503.12     8355.97    143.81 o 
  -1   4   1     4994.95     5015.70     75.87 o 
   0   4   1     3336.39     3064.49     50.51 o 
   1   4   1     7216.98     7329.39     81.82 o 
   2   4   1     9531.94     9734.37    122.36 o 
   3   4   1      521.97      577.55     16.92 o 
   4   4   1      183.71      150.28     11.63 o 
   5   4   1      360.16      427.60     18.89 o 
   6   4   1     2802.40     2615.93     51.73 o 
   7   4   1       25.43       -1.42     16.41 o 
   8   4   1      456.58      532.09     35.75 o 
   9   4   1     1072.72     1094.82     50.87 o 
  10   4   1       10.61        3.23     30.01 o 
  11   4   1       10.61       -0.47     33.53 o 
 -11   5   1       66.48       60.30     36.73 o 
 -10   5   1      105.89       88.44     34.53 o 
  -9   5   1        0.03      -18.43     18.43 o 
  -8   5   1        8.17       15.77     19.74 o 
  -7   5   1      319.56      335.73     30.93 o 
  -6   5   1     3038.65     2891.35     67.85 o 
  -5   5   1     1124.11     1156.51     43.71 o 
  -4   5   1     2150.20     2006.75     47.25 o 
  -3   5   1    14579.26    14580.11    209.94 o 
  -2   5   1      852.96      779.68     18.12 o 
  -1   5   1      803.24      740.42     19.86 o 
   0   5   1     1339.66     1305.74     28.67 o 
   1   5   1     1574.84     1501.15     22.81 o 
   2   5   1       69.28       94.44      6.64 o 
   3   5   1     7669.94     7709.28    121.02 o 
   4   5   1    12606.56    12162.70    156.23 o 
   5   5   1      446.97      584.62     21.23 o 
   6   5   1      147.86      129.58     18.81 o 
   7   5   1       82.71       67.74     22.85 o 
   8   5   1       49.88       18.87     19.39 o 
   9   5   1      121.94      224.45     39.55 o 
  10   5   1      454.73      482.67     51.52 o 
  11   5   1      100.60      123.86     42.21 o 
 -11   6   1      509.51      585.02     58.42 o 
 -10   6   1       76.18       62.11     32.39 o 
  -9   6   1      810.46      799.55     44.69 o 
  -8   6   1      721.50      623.38     53.22 o 
  -7   6   1      336.09      307.48     27.16 o 
  -6   6   1        3.62        9.59     14.03 o 
  -5   6   1      466.89      431.77     43.80 o 
  -4   6   1     3794.88     3759.29     72.51 o 
  -3   6   1     5835.21     5586.44     77.38 o 
  -2   6   1    23133.23    23192.96    276.07 o 
  -1   6   1    17076.59    17492.69    243.34 o 
   0   6   1    15779.03    16386.58    232.46 o 
   1   6   1     2860.83     3058.40     76.39 o 
   2   6   1      241.19      262.92      9.91 o 
   3   6   1     4728.26     4742.37     69.86 o 
   4   6   1     1382.90     1523.33     41.43 o 
   5   6   1     1774.51     1767.84     36.74 o 
   6   6   1      518.09      497.23     28.90 o 
   7   6   1      189.57      168.13     33.37 o 
   8   6   1      505.23      531.54     44.09 o 
   9   6   1       26.42        6.48     23.34 o 
  10   6   1        0.22      -42.13     42.13 o 
  11   6   1        1.49       48.29     36.54 o 
 -11   7   1      192.08      202.64     61.25 o 
 -10   7   1        9.20      -20.41     27.90 o 
  -9   7   1       12.07       -8.41     21.30 o 
  -8   7   1      361.64      370.18     31.98 o 
  -7   7   1      229.95      195.23     24.14 o 
  -6   7   1       58.53       69.05     16.42 o 
  -5   7   1     1694.69     1481.08     43.95 o 
  -4   7   1      875.48     1053.49     58.44 o 
  -3   7   1     7101.24     6696.68     91.14 o 
  -2   7   1     1911.66     1946.26     29.66 o 
  -1   7   1    10729.32    10887.03    158.10 o 
   0   7   1      840.23      818.04     27.90 o 
   1   7   1      213.37      298.58     17.90 o 
   2   7   1      340.46      329.76     11.61 o 
   3   7   1    21694.18    21325.39    259.61 o 
   4   7   1      709.17      647.92     27.62 o 
   5   7   1     4587.18     4745.61     92.22 o 
   6   7   1      829.90      893.47     38.28 o 
   7   7   1      444.78      427.03     30.85 o 
   8   7   1      370.14      319.08     31.53 o 
   9   7   1      572.49      667.54     42.47 o 
  10   7   1        6.83       21.75     52.04 o 
  11   7   1       60.18      123.34     39.62 o 
 -11   8   1       70.56      126.11     38.52 o 
 -10   8   1       22.93       63.54     26.46 o 
  -9   8   1     1393.41     1533.69     58.46 o 
  -8   8   1     1172.87     1175.22     64.67 o 
  -7   8   1      519.33      512.31     32.12 o 
  -6   8   1      334.05      368.20     26.64 o 
  -5   8   1      957.16      942.19     35.50 o 
  -4   8   1      158.05      164.20     16.50 o 
  -3   8   1    21967.37    21404.94    260.22 o 
  -2   8   1     1525.55     1542.87     26.55 o 
  -1   8   1      387.27      426.58     18.41 o 
   0   8   1      359.77      388.73     21.70 o 
   1   8   1      563.21      593.99     19.02 o 
   2   8   1        1.82        3.56      6.85 o 
   3   8   1      859.32      806.29     19.05 o 
   4   8   1      598.95      663.27     40.47 o 
   5   8   1      169.48      129.31     21.18 o 
   6   8   1      107.73      109.61     19.34 o 
   7   8   1     1004.93     1024.11     74.96 o 
   8   8   1       24.06       18.29     21.25 o 
   9   8   1       25.66       35.74     23.63 o 
  10   8   1      140.79       77.65     29.04 o 
  11   8   1      116.19       89.37     41.34 o 
 -11   9   1       15.90        5.34     33.38 o 
 -10   9   1      365.19      374.18     39.08 o 
  -9   9   1      238.28      162.39     29.52 o 
  -8   9   1       88.34       93.41     22.65 o 
  -7   9   1      372.38      367.24     28.97 o 
  -6   9   1     1327.78     1301.96     44.74 o 
  -5   9   1     1281.25     1210.77     42.26 o 
  -4   9   1     8289.57     8020.69    110.83 o 
  -3   9   1     1125.44     1078.54     21.29 o 
  -2   9   1      240.85      229.34     11.07 o 
  -1   9   1      506.80      491.51     22.77 o 
   0   9   1      101.44       77.85     15.49 o 
   1   9   1     8390.80     8377.00    113.16 o 
   2   9   1      503.76      506.65     18.41 o 
   3   9   1     3144.61     2937.77     50.98 o 
   4   9   1     2123.82     2149.04     70.03 o 
   5   9   1     1900.77     1691.60     48.54 o 
   6   9   1      102.11      104.29     19.81 o 
   7   9   1       20.91       19.43     15.96 o 
   8   9   1      157.75      224.99     28.59 o 
   9   9   1      110.16       81.20     28.59 o 
  10   9   1      441.40      458.75     41.45 o 
 -11  10   1       70.94       74.70     56.29 o 
 -10  10   1      462.51      455.50     41.20 o 
  -9  10   1       49.82       85.58     31.85 o 
  -8  10   1      612.88      600.27     38.07 o 
  -7  10   1      196.64      173.56     23.46 o 
  -6  10   1      159.95      132.90     25.11 o 
  -5  10   1       77.50       33.62     14.30 o 
  -4  10   1     3123.57     3020.59     52.69 o 
  -3  10   1     3014.42     2935.08     43.29 o 
  -2  10   1    10432.87    10599.28    169.60 o 
  -1  10   1      812.05      628.72     41.42 o 
   0  10   1     6296.75     6141.50    135.34 o 
   1  10   1     2995.31     3067.04     52.84 o 
   2  10   1     1092.46     1184.70     38.73 o 
   3  10   1     5066.39     5130.97     66.92 o 
   4  10   1     2130.69     2089.71     42.50 o 
   5  10   1      284.69      342.34     24.45 o 
   6  10   1     1236.73     1118.08     42.31 o 
   7  10   1      179.71      192.68     24.69 o 
   8  10   1      359.83      333.75     45.58 o 
   9  10   1      410.32      424.54     37.64 o 
  10  10   1       47.58       56.39     57.44 o 
 -10  11   1      181.98      161.75     35.16 o 
  -9  11   1       42.33       31.22     24.06 o 
  -8  11   1       10.20        8.97     19.63 o 
  -7  11   1      571.60      534.08     33.61 o 
  -6  11   1      293.51      335.61     26.52 o 
  -5  11   1     1523.24     1558.40     47.05 o 
  -4  11   1     7998.87     7789.68    110.17 o 
  -3  11   1       74.89       52.63      9.21 o 
  -2  11   1      230.55      191.57     13.59 o 
  -1  11   1     2078.64     2090.11     50.05 o 
   0  11   1      117.60      102.53     14.40 o 
   1  11   1     2664.80     2956.16     52.63 o 
   2  11   1      603.22      546.17     20.59 o 
   3  11   1        3.33        8.20      7.09 o 
   4  11   1      264.74      233.77     15.62 o 
   5  11   1      193.86      175.63     19.96 o 
   6  11   1      661.89      682.59     35.28 o 
   7  11   1       65.37       55.90     18.63 o 
   8  11   1      174.10      208.83     40.78 o 
   9  11   1       51.68       21.78     35.05 o 
  10  11   1      369.23      427.82     54.04 o 
 -10  12   1      136.40      198.15     59.83 o 
  -9  12   1      233.70      252.14     32.27 o 
  -8  12   1      332.81      342.64     46.34 o 
  -7  12   1     1875.26     1918.75     65.48 o 
  -6  12   1      291.46      250.62     26.28 o 
  -5  12   1       97.78       89.11     17.35 o 
  -4  12   1     2962.67     3013.73     54.69 o 
  -3  12   1      182.67      146.23     12.57 o 
  -2  12   1     2065.33     1978.12     40.98 o 
  -1  12   1       40.11       79.39     18.59 o 
   0  12   1     7843.33     8122.45    135.18 o 
   1  12   1     1129.63     1080.38     30.00 o 
   2  12   1      209.64      232.00     15.39 o 
   3  12   1      599.59      582.96     30.89 o 
   4  12   1     1030.76     1037.77     29.95 o 
   5  12   1      108.78      108.39     23.23 o 
   6  12   1     1162.07     1251.88     45.95 o 
   7  12   1      379.47      337.86     42.78 o 
   8  12   1      176.73      252.41     43.46 o 
   9  12   1        1.67       15.98     33.47 o 
  10  12   1        4.10       52.98     58.95 o 
 -10  13   1       22.83       28.08     35.09 o 
  -9  13   1        6.74       -4.55     53.55 o 
  -8  13   1       82.52       52.55     23.10 o 
  -7  13   1     1218.80     1132.89     78.15 o 
  -6  13   1        4.31      -11.24     15.17 o 
  -5  13   1     1713.36     1701.53     85.34 o 
  -4  13   1       50.25       76.57     11.95 o 
  -3  13   1     2701.84     2820.79    101.37 o 
  -2  13   1       71.23      106.93     12.93 o 
  -1  13   1       28.12       31.07     10.87 o 
   0  13   1     3651.72     3818.60     77.93 o 
   1  13   1     3702.16     3498.08     62.38 o 
   2  13   1       74.25       60.87     11.75 o 
   3  13   1      178.20      158.72     14.50 o 
   4  13   1       81.42       82.32     12.57 o 
   5  13   1      152.49      100.81     27.59 o 
   6  13   1      144.17      160.14     49.56 o 
   7  13   1      370.96      341.44     44.34 o 
   8  13   1       55.75       61.17     33.39 o 
   9  13   1       37.90      -25.72     32.27 o 
  10  13   1        2.07       31.34     38.46 o 
 -10  14   1       41.70       58.00     46.29 o 
  -9  14   1      589.35      499.30     54.98 o 
  -8  14   1      213.25      198.19     53.02 o 
  -7  14   1     1374.28     1348.45     70.85 o 
  -6  14   1      145.15      128.35     21.29 o 
  -5  14   1     1449.73     1479.44     81.22 o 
  -4  14   1        0.06       -2.94     12.49 o 
  -3  14   1      939.40      902.29     43.90 o 
  -2  14   1      577.46      612.47     24.37 o 
  -1  14   1     7112.70     7169.80     96.72 o 
   0  14   1      323.67      328.46     28.69 o 
   1  14   1     1778.04     1788.39     42.17 o 
   2  14   1       85.43       95.18     13.58 o 
   3  14   1      327.63      316.80     42.38 o 
   4  14   1      478.52      434.38     37.84 o 
   5  14   1       68.17       47.20     25.78 o 
   6  14   1      228.20      231.55     37.73 o 
   7  14   1      369.75      388.39     79.21 o 
   8  14   1       19.61      -25.77     25.77 o 
   9  14   1      298.58      336.31    113.56 o 
  10  14   1        2.16      -47.62     47.79 o 
 -10  15   1        5.75        1.75     38.21 o 
  -9  15   1        6.54      -16.03     71.87 o 
  -8  15   1       29.51       59.15     33.82 o 
  -7  15   1      275.98      354.56     45.48 o 
  -6  15   1      261.35      313.50     41.33 o 
  -5  15   1     1435.08     1483.44     49.62 o 
  -4  15   1      239.56      210.76     34.78 o 
  -3  15   1     1011.00      988.67     37.36 o 
  -2  15   1       85.49       59.18     15.53 o 
  -1  15   1     1315.37     1451.58     53.36 o 
   0  15   1      717.43      875.21     43.59 o 
   1  15   1     1126.56     1045.36     32.85 o 
   2  15   1      219.66      215.13     17.34 o 
   3  15   1     1446.29     1376.04     68.44 o 
   4  15   1     1085.26     1063.86     40.85 o 
   5  15   1       17.61       11.50     24.78 o 
   6  15   1        5.78        5.02     24.37 o 
   7  15   1      122.47      169.60     37.74 o 
   8  15   1        2.60      -10.51     36.38 o 
   9  15   1      228.79      257.42     49.65 o 
  -9  16   1      207.04      152.01     54.26 o 
  -8  16   1        0.85       33.97     34.60 o 
  -7  16   1      305.38      241.03     41.68 o 
  -6  16   1     1482.04     1483.49     73.06 o 
  -5  16   1       22.75      -17.07     27.70 o 
  -4  16   1      362.38      308.27     49.12 o 
  -3  16   1      298.18      389.28     27.13 o 
  -2  16   1     1837.84     1689.64     42.07 o 
  -1  16   1     1584.78     1512.10     36.66 o 
   0  16   1     2347.62     2451.40     75.55 o 
   1  16   1     1566.35     1616.08     42.50 o 
   2  16   1        2.32       -3.23     12.02 o 
   3  16   1        7.88      -11.96     14.18 o 
   4  16   1      129.80      119.22     41.60 o 
   5  16   1      547.34      540.62     48.04 o 
   6  16   1     1036.73      992.11     64.54 o 
   7  16   1      333.31      391.72     50.43 o 
   8  16   1       62.22      102.57     39.72 o 
   9  16   1        5.84      -14.25     45.05 o 
  -9  17   1        1.17        3.21     37.22 o 
  -8  17   1      238.71      258.83     45.54 o 
  -7  17   1      389.38      483.54     52.81 o 
  -6  17   1      493.71      458.41     64.43 o 
  -5  17   1      943.26      943.39     88.33 o 
  -4  17   1      106.05      129.42     31.81 o 
  -3  17   1       54.06       35.88     32.32 o 
  -2  17   1      475.65      470.29     39.61 o 
  -1  17   1       41.10       43.20     12.74 o 
   0  17   1      105.07      120.11     18.81 o 
   1  17   1     1343.65     1218.19     62.68 o 
   2  17   1     1036.84     1057.46     42.73 o 
   3  17   1     1060.57     1037.28     43.14 o 
   4  17   1      763.02      706.22     51.79 o 
   5  17   1      776.34      632.00     58.15 o 
   6  17   1       28.81       -9.41     28.73 o 
   7  17   1       12.46        3.47     28.38 o 
   8  17   1        8.06       38.15     34.99 o 
   9  17   1       14.48      -22.47     36.42 o 
  -9  18   1       14.09        0.95     33.97 o 
  -8  18   1      652.20      650.39    113.64 o 
  -7  18   1      173.29      162.51     67.80 o 
  -6  18   1      156.14      125.87     36.44 o 
  -5  18   1       38.88       23.04     26.75 o 
  -4  18   1      191.70      223.98     78.06 o 
  -3  18   1      713.69      668.39     47.20 o 
  -2  18   1       17.19       29.89     14.90 o 
  -1  18   1      478.89      494.53     31.62 o 
   0  18   1     3109.96     3343.82     69.90 o 
   1  18   1      642.67      685.19     30.10 o 
   2  18   1       81.27       74.56     19.17 o 
   3  18   1      519.90      516.53     33.48 o 
   4  18   1      235.46      218.88     36.75 o 
   5  18   1       21.30       -8.06     24.78 o 
   6  18   1     1135.95     1252.31     74.30 o 
   7  18   1       87.58      124.84     37.20 o 
   8  18   1      669.91      690.14     85.14 o 
  -8  19   1       24.79       30.78     34.80 o 
  -7  19   1      131.36       83.42     36.14 o 
  -6  19   1      603.33      612.60     55.98 o 
  -5  19   1     2303.61     2152.92     88.49 o 
  -4  19   1      797.16      820.71     55.09 o 
  -3  19   1      833.86      982.95     91.25 o 
  -2  19   1      527.53      600.22     31.43 o 
  -1  19   1       93.71       83.98     17.67 o 
   0  19   1      163.14      140.71     19.53 o 
   1  19   1      346.54      363.68     25.06 o 
   2  19   1      221.62      250.97     26.69 o 
   3  19   1        5.65      -12.43     16.48 o 
   4  19   1     2166.93     2175.71     88.22 o 
   5  19   1      644.33      609.17     54.06 o 
   6  19   1        1.08       -0.80     31.10 o 
   7  19   1       13.52        2.84     32.69 o 
   8  19   1      273.23      246.08     48.73 o 
  -8  20   1       71.06       87.02     39.49 o 
  -7  20   1        7.66       30.17     41.07 o 
  -6  20   1       86.14       99.56     66.29 o 
  -5  20   1       18.06       47.93     30.88 o 
  -4  20   1        1.27       -9.21     25.30 o 
  -3  20   1      325.84      341.21     34.20 o 
  -2  20   1      689.69      748.62     42.54 o 
  -1  20   1       68.89       55.23     17.32 o 
   0  20   1      101.99       59.22     16.42 o 
   1  20   1        1.08       -8.75     17.53 o 
   2  20   1      108.02      131.16     32.80 o 
   3  20   1      327.16      280.48     68.59 o 
   4  20   1      836.75      930.54    106.47 o 
   5  20   1      600.75      704.55     91.16 o 
   6  20   1      717.06      694.80     67.53 o 
   7  20   1      125.11       82.78     36.74 o 
   8  20   1       19.21       41.90     40.74 o 
  -7  21   1      136.70      207.17     45.01 o 
  -6  21   1        7.67       72.21     34.25 o 
  -5  21   1      178.75      241.32     78.77 o 
  -4  21   1       93.71      119.31     51.87 o 
  -3  21   1      471.09      589.71     55.38 o 
  -2  21   1       54.29       72.98     30.80 o 
  -1  21   1       27.02       63.22     22.46 o 
   0  21   1       52.86       49.01     19.10 o 
   1  21   1      193.08      249.75     38.88 o 
   2  21   1      124.12      158.04     25.30 o 
   3  21   1      772.04      712.51     54.09 o 
   4  21   1       22.45       23.75     51.51 o 
   5  21   1      165.00      189.85     41.51 o 
   6  21   1       18.55      -26.75     30.79 o 
   7  21   1        0.71      -21.67     32.95 o 
  -7  22   1       25.03        6.42     34.20 o 
  -6  22   1       39.65       27.48     33.69 o 
  -5  22   1       75.23       88.68     55.58 o 
  -4  22   1       15.76        1.32     64.70 o 
  -3  22   1       23.38       91.79     34.08 o 
  -2  22   1      153.19      153.07     35.94 o 
  -1  22   1     2957.52     2592.29     80.30 o 
   0  22   1       76.02       80.21     20.60 o 
   1  22   1      770.14      811.97     53.57 o 
   2  22   1       84.16       79.08     50.71 o 
   3  22   1      170.15      162.12     36.15 o 
   4  22   1       46.34       36.80     30.44 o 
   5  22   1      750.84      797.89     83.11 o 
   6  22   1       16.59      -25.37     31.16 o 
   7  22   1       18.52      -33.66     33.66 o 
  -6  23   1       83.99      147.10     66.38 o 
  -5  23   1      408.07      526.17     60.31 o 
  -4  23   1       52.30       34.34     32.28 o 
  -3  23   1        7.92        6.58     30.12 o 
  -2  23   1        0.09        5.23     29.31 o 
  -1  23   1       33.58       67.32     25.79 o 
   0  23   1        3.03        8.47     20.88 o 
   1  23   1      291.07      264.98     33.36 o 
   2  23   1     1792.05     2033.55    128.34 o 
   3  23   1       59.58      139.67     55.41 o 
   4  23   1      413.90      403.42     78.24 o 
   5  23   1      256.33      233.93     45.63 o 
   6  23   1       47.73       20.06     37.08 o 
  -6  24   1        5.80       29.20     38.02 o 
  -5  24   1        0.36       40.97     36.30 o 
  -4  24   1       17.63        9.15     43.99 o 
  -3  24   1       12.60       -5.78     44.34 o 
  -2  24   1      130.66       92.28     35.87 o 
  -1  24   1       35.62       86.33     26.80 o 
   0  24   1       25.85       38.85     29.85 o 
   1  24   1        9.67       62.84     25.67 o 
   2  24   1       16.86       84.31     36.03 o 
   3  24   1      146.87      183.74     62.49 o 
   4  24   1       14.93       22.13     47.09 o 
   5  24   1      289.85      278.80     74.35 o 
  -5  25   1       17.10       10.55     35.66 o 
  -4  25   1        8.63      -24.81     31.72 o 
  -3  25   1        0.09        0.49     44.08 o 
  -2  25   1       62.41        6.98     30.84 o 
  -1  25   1      219.40      213.26     41.04 o 
   0  25   1       19.33       21.43     30.16 o 
   1  25   1      220.97      202.55     33.37 o 
   2  25   1      353.71      382.07     51.29 o 
   3  25   1       31.92       73.49     37.93 o 
   4  25   1      121.72       88.86     56.64 o 
   5  25   1        2.00       32.04     58.59 o 
  -4  26   1       57.80       64.50     38.52 o 
  -3  26   1        0.29      -24.45     34.48 o 
  -2  26   1      211.36      192.16     45.75 o 
  -1  26   1       13.40       -2.12     41.24 o 
   0  26   1      196.61      189.62     41.43 o 
   1  26   1       18.79        5.84     43.55 o 
   2  26   1        0.28      -13.84     31.42 o 
   3  26   1        0.10       36.52     36.65 o 
   4  26   1       33.71      -12.04     52.04 o 
  -3  27   1       18.44       -6.37     49.56 o 
  -2  27   1        3.41       39.71     34.54 o 
  -1  27   1       21.81       21.42     49.21 o 
   0  27   1      107.41      120.67     43.19 o 
   1  27   1      101.47       94.53     57.88 o 
   2  27   1      132.69      170.05     48.24 o 
 -12   0   2       11.12      -15.05     51.87 o 
 -10   0   2     1817.66     1968.77    120.02 o 
  -8   0   2      378.51      439.88     57.18 o 
  -6   0   2      190.33      246.84     28.32 o 
  -4   0   2       60.74       44.12     12.20 o 
  -2   0   2     3047.71     3044.70     48.94 o 
   0   0   2    79598.57    80232.05   1869.99 o 
   2   0   2     6345.47     6420.56    119.47 o 
   4   0   2     7158.91     7284.76    144.21 o 
   6   0   2     5986.70     5727.33    196.31 o 
   8   0   2      892.49      773.38     73.64 o 
  10   0   2       74.33       79.13     52.57 o 
 -12   1   2     1110.44     1337.94     83.29 o 
 -11   1   2       97.00       55.27     34.75 o 
 -10   1   2       42.75       21.19     68.77 o 
  -9   1   2       17.34       45.10     28.23 o 
  -8   1   2      256.56      278.04     27.68 o 
  -7   1   2       16.69       11.00     12.43 o 
  -6   1   2     1888.15     1788.81     40.35 o 
  -5   1   2     1700.05     1630.43     35.60 o 
  -4   1   2       49.36       85.69      9.86 o 
  -3   1   2    10629.87    10620.36    132.71 o 
  -2   1   2        0.61        2.66      5.31 o 
  -1   1   2     1664.39     1560.70     33.47 o 
   0   1   2     8153.60     8557.80    148.76 o 
   1   1   2     8127.75     8103.45    115.51 o 
   2   1   2    13973.54    13472.02    164.69 o 
   3   1   2    21705.11    21993.33    265.13 o 
   4   1   2     2626.62     2867.74     50.13 o 
   5   1   2     1821.96     1932.17     41.76 o 
   6   1   2      313.67      347.76     20.77 o 
   7   1   2      887.86      882.34     33.46 o 
   8   1   2       56.93       14.79     19.46 o 
   9   1   2       20.58       25.90     28.18 o 
  10   1   2      201.62      272.49     43.98 o 
  11   1   2        0.64       36.91     36.28 o 
 -12   2   2       94.89      204.81     67.09 o 
 -11   2   2       79.57       24.57     99.57 o 
 -10   2   2      464.55      371.84     46.63 o 
  -9   2   2      258.44      368.97     52.75 o 
  -8   2   2       13.59       10.75     18.43 o 
  -7   2   2      835.25      857.74     31.78 o 
  -6   2   2     1064.25     1030.85     29.55 o 
  -5   2   2       77.46       61.38     10.91 o 
  -4   2   2     1945.48     1844.62     34.94 o 
  -3   2   2     8518.45     8180.20    123.05 o 
  -2   2   2      591.11      638.06     15.70 o 
  -1   2   2       66.64       88.31      7.16 o 
   0   2   2      815.28      822.42     20.65 o 
   1   2   2     3520.08     3714.18     45.21 o 
   2   2   2    12631.80    12519.37    153.88 o 
   3   2   2       34.26       21.97      7.72 o 
   4   2   2      234.61      247.53     14.66 o 
   5   2   2      334.01      322.67     17.97 o 
   6   2   2     3244.31     3224.69     61.24 o 
   7   2   2     2429.89     2402.15     64.77 o 
   8   2   2       17.32       20.70     20.13 o 
   9   2   2      142.47      158.19     57.62 o 
  10   2   2        0.79       14.74     31.54 o 
  11   2   2        6.29      -21.36     33.73 o 
 -11   3   2       75.91      101.96     37.99 o 
 -10   3   2       42.05       21.02     29.56 o 
  -9   3   2      344.81      338.95     41.02 o 
  -8   3   2       26.12        0.90     18.02 o 
  -7   3   2     4345.75     4359.67     90.94 o 
  -6   3   2       24.91       43.30     11.40 o 
  -5   3   2     5282.69     5390.26     80.09 o 
  -4   3   2       44.47       42.52      9.11 o 
  -3   3   2       18.35       18.03      6.48 o 
  -2   3   2       23.71       14.12      7.74 o 
  -1   3   2    13697.98    13777.00    165.73 o 
   0   3   2     3814.64     3722.74     80.67 o 
   1   3   2    18537.23    18027.02    191.69 o 
   2   3   2     1166.92     1237.67     30.06 o 
   3   3   2    10355.89    10192.72    131.32 o 
   4   3   2     1279.92     1460.17     32.76 o 
   5   3   2     1547.90     1627.56     37.53 o 
   6   3   2        0.87       18.21     11.31 o 
   7   3   2     1373.75     1406.63     50.01 o 
   8   3   2       15.03      -10.22     20.60 o 
   9   3   2      454.80      490.36     48.43 o 
  10   3   2        1.02       23.06     31.39 o 
  11   3   2      130.01      112.78     41.96 o 
 -11   4   2      517.29      589.03     82.14 o 
 -10   4   2      209.68      199.16     43.55 o 
  -9   4   2     1519.74     1635.86     90.82 o 
  -8   4   2      416.30      375.15     34.41 o 
  -7   4   2       85.55       82.62     19.21 o 
  -6   4   2      345.70      333.15     17.89 o 
  -5   4   2     1940.24     1704.79     46.00 o 
  -4   4   2     1261.46     1232.03     26.22 o 
  -3   4   2     2354.16     2177.33     84.92 o 
  -2   4   2    16469.64    16924.13    202.58 o 
  -1   4   2    20209.28    20148.83    213.45 o 
   0   4   2     5154.49     5411.53    103.56 o 
   1   4   2     3208.91     3046.19     51.59 o 
   2   4   2     7560.75     7432.62     86.32 o 
   3   4   2      865.94      756.11     36.43 o 
   4   4   2       86.13      102.98     11.27 o 
   5   4   2     9204.93     9012.34    125.11 o 
   6   4   2      434.34      516.27     23.99 o 
   7   4   2     2238.44     2131.10     61.96 o 
   8   4   2      164.25      181.85     26.61 o 
   9   4   2       52.86       10.66     22.02 o 
  10   4   2        0.30       15.63     45.32 o 
  11   4   2      290.20      284.78     48.94 o 
 -11   5   2       71.72       41.61     33.35 o 
 -10   5   2       59.31       30.28     29.25 o 
  -9   5   2     1188.12     1052.50     48.27 o 
  -8   5   2     1402.95     1361.31     51.45 o 
  -7   5   2     4120.22     3931.29     86.25 o 
  -6   5   2       12.28       -4.63     12.69 o 
  -5   5   2     1696.85     1600.59     32.55 o 
  -4   5   2      845.13      745.79     28.08 o 
  -3   5   2       18.87       36.43      9.89 o 
  -2   5   2    10678.75    10905.91    135.14 o 
  -1   5   2       60.75       53.46      7.37 o 
   0   5   2   131340.78   136827.09   1831.98 o 
   1   5   2      193.40      288.70     13.86 o 
   2   5   2        6.13        3.11      6.27 o 
   3   5   2     1448.69     1341.56     28.14 o 
   4   5   2      483.85      531.98     23.99 o 
   5   5   2      755.16      646.14     23.91 o 
   6   5   2        7.80       14.27     13.72 o 
   7   5   2      819.13      800.41     39.19 o 
   8   5   2     1003.75      960.12     57.70 o 
   9   5   2      320.22      322.10     38.45 o 
  10   5   2        6.31       39.00     33.06 o 
  11   5   2       21.48       48.89     37.83 o 
 -11   6   2       24.87       45.58     37.11 o 
 -10   6   2     1300.55     1340.49    185.51 o 
  -9   6   2       25.88      -21.80     21.80 o 
  -8   6   2     1041.68     1101.72     47.39 o 
  -7   6   2       11.81       37.50     17.02 o 
  -6   6   2      263.60      292.13     23.53 o 
  -5   6   2     1624.27     1630.33     45.20 o 
  -4   6   2     4486.10     4331.73     80.29 o 
  -3   6   2    10008.69    10279.23    154.74 o 
  -2   6   2      447.49      372.43     17.86 o 
  -1   6   2    27085.13    28141.34    334.43 o 
   0   6   2     2206.45     2185.74     59.86 o 
   1   6   2    11066.70    11170.24    163.37 o 
   2   6   2      808.06      930.22     28.73 o 
   3   6   2     7675.92     7914.48    105.89 o 
   4   6   2     6434.92     6416.04     91.65 o 
   5   6   2    12271.72    12467.12    164.85 o 
   6   6   2      659.23      645.36     33.10 o 
   7   6   2      492.75      434.54     44.34 o 
   8   6   2       17.87        4.77     23.86 o 
   9   6   2        9.38       38.13     23.45 o 
  10   6   2      214.39      229.62     42.90 o 
  11   6   2       74.37       53.17     38.13 o 
 -11   7   2       16.28       69.06     35.38 o 
 -10   7   2        7.49       -4.56     22.17 o 
  -9   7   2      306.58      359.42     33.92 o 
  -8   7   2      132.57      201.55     26.48 o 
  -7   7   2      180.66      210.64     24.33 o 
  -6   7   2      404.66      370.26     31.03 o 
  -5   7   2      232.18      234.59     20.31 o 
  -4   7   2     7366.08     7783.58    127.08 o 
  -3   7   2     2066.85     1982.45     35.12 o 
  -2   7   2      119.80       96.91     14.00 o 
  -1   7   2     2305.84     2237.70     38.76 o 
   0   7   2     2927.09     2755.99     43.06 o 
   1   7   2      231.34      276.83     14.71 o 
   2   7   2     8005.97     7959.50     93.27 o 
   3   7   2      310.33      368.67     15.25 o 
   4   7   2      218.86      176.28     15.96 o 
   5   7   2        0.38       14.43     13.20 o 
   6   7   2       28.63       -6.00     21.91 o 
   7   7   2       28.16       19.90     16.17 o 
   8   7   2      206.86      196.89     27.94 o 
   9   7   2       29.10       13.92     22.51 o 
  10   7   2      295.32      319.59     48.07 o 
  11   7   2       20.77       11.51     51.16 o 
 -11   8   2       79.98      144.15     42.02 o 
 -10   8   2     1129.22     1121.95     55.28 o 
  -9   8   2     1261.01     1189.17     79.65 o 
  -8   8   2     1346.65     1397.75     53.75 o 
  -7   8   2      536.94      533.67     55.25 o 
  -6   8   2      172.90      185.48     21.00 o 
  -5   8   2       17.50       15.91     12.03 o 
  -4   8   2     3320.38     2838.20     61.01 o 
  -3   8   2     2484.06     2512.19     36.67 o 
  -2   8   2    19690.50    19156.12    232.36 o 
  -1   8   2      111.55      126.45     10.60 o 
   0   8   2       23.06       38.32      7.77 o 
   1   8   2      781.76      875.17     34.30 o 
   2   8   2      448.70      397.14     14.90 o 
   3   8   2       21.41       32.59      7.40 o 
   4   8   2     7276.06     7294.29    102.15 o 
   5   8   2      501.80      458.67     26.53 o 
   6   8   2      232.87      226.79     23.72 o 
   7   8   2        4.36      -12.91     15.38 o 
   8   8   2      385.67      382.69     33.98 o 
   9   8   2       24.50       -7.67     21.39 o 
  10   8   2        0.38        7.12     35.49 o 
 -11   9   2        0.77      -15.08     30.32 o 
 -10   9   2       11.47       59.53     26.15 o 
  -9   9   2        0.77      -19.98     19.98 o 
  -8   9   2      316.33      386.70     37.90 o 
  -7   9   2     1867.13     1745.29     55.53 o 
  -6   9   2      371.64      350.60     25.85 o 
  -5   9   2      251.49      207.58     20.37 o 
  -4   9   2     1598.92     1486.82     31.44 o 
  -3   9   2    11313.54    11461.56    130.92 o 
  -2   9   2     3462.00     3314.66     61.95 o 
  -1   9   2     6602.38     6828.31     95.24 o 
   0   9   2     6445.74     7196.78     97.89 o 
   1   9   2       94.57      137.05     13.36 o 
   2   9   2      232.87      216.84     13.55 o 
   3   9   2     1776.70     1780.07     30.98 o 
   4   9   2      472.64      434.00     29.82 o 
   5   9   2     1203.20     1168.74     40.41 o 
   6   9   2      586.07      619.29     34.05 o 
   7   9   2       26.49       14.61     16.62 o 
   8   9   2       50.63       65.50     23.04 o 
   9   9   2       18.25       75.45     34.90 o 
  10   9   2      333.96      389.70     53.12 o 
 -11  10   2      211.18      208.95     36.44 o 
 -10  10   2        1.96        6.77     24.87 o 
  -9  10   2      867.79      929.74     53.14 o 
  -8  10   2       85.02       90.45     23.01 o 
  -7  10   2      155.31      174.81     22.58 o 
  -6  10   2      715.38      696.01     48.03 o 
  -5  10   2     1632.58     1746.81     55.19 o 
  -4  10   2      995.74      960.16     25.50 o 
  -3  10   2     4763.08     4470.13     59.96 o 
  -2  10   2     5313.61     5183.36     76.42 o 
  -1  10   2     1154.48     1001.26     27.34 o 
   0  10   2     1317.54     1443.80     31.12 o 
   1  10   2      245.14      239.96     16.69 o 
   2  10   2     6881.54     7149.35     94.37 o 
   3  10   2      453.70      428.36     15.01 o 
   4  10   2      501.94      462.71     20.80 o 
   5  10   2     2809.22     2882.75    116.09 o 
   6  10   2      406.00      409.91     28.40 o 
   7  10   2      101.89      137.13     21.74 o 
   8  10   2       30.64       20.18     42.66 o 
   9  10   2      326.22      200.94     41.67 o 
  10  10   2       13.86       44.95     36.16 o 
 -11  11   2        0.38      -11.32     26.87 o 
 -10  11   2       30.41       30.62     27.70 o 
  -9  11   2      273.57      269.24     33.08 o 
  -8  11   2      181.41      169.12     26.01 o 
  -7  11   2      205.71      203.62     25.47 o 
  -6  11   2      383.08      349.45     26.95 o 
  -5  11   2     5845.19     5495.00    104.21 o 
  -4  11   2      223.06      272.96     15.38 o 
  -3  11   2     1760.19     1767.31     32.03 o 
  -2  11   2      343.43      336.69     16.43 o 
  -1  11   2      416.39      376.06     17.67 o 
   0  11   2     2551.61     2561.46     46.30 o 
   1  11   2     1543.76     1617.30     41.46 o 
   2  11   2      779.25      812.33     25.42 o 
   3  11   2      683.31      735.90     28.60 o 
   4  11   2      557.44      568.84     22.83 o 
   5  11   2      550.68      536.71     28.92 o 
   6  11   2       72.45       41.43     17.11 o 
   7  11   2       36.56       17.78     25.66 o 
   8  11   2      789.87      673.39    114.97 o 
   9  11   2      237.42      426.76     88.86 o 
  10  11   2        2.31       21.19     34.22 o 
 -10  12   2       10.31      -22.39     24.33 o 
  -9  12   2      388.04      421.66     36.53 o 
  -8  12   2      653.86      591.29     38.37 o 
  -7  12   2      829.42      853.55     42.25 o 
  -6  12   2      122.20      107.25     19.41 o 
  -5  12   2       40.51       40.11     26.93 o 
  -4  12   2       85.16       83.80     11.97 o 
  -3  12   2     7111.72     6766.23     97.43 o 
  -2  12   2     5306.70     5512.59     83.51 o 
  -1  12   2     6458.79     6001.28    126.42 o 
   0  12   2      927.16      954.47     26.99 o 
   1  12   2      261.84      320.87     20.54 o 
   2  12   2      415.14      427.82     24.63 o 
   3  12   2     1296.80     1269.73     27.12 o 
   4  12   2       13.10       22.09     10.02 o 
   5  12   2      565.69      603.65     46.15 o 
   6  12   2        2.00       18.79     23.56 o 
   7  12   2      435.27      406.40     70.81 o 
   8  12   2      520.06      448.64     50.31 o 
   9  12   2       18.62       18.42     48.15 o 
  10  12   2       84.40       50.19     40.43 o 
 -10  13   2        3.97      -31.56     31.56 o 
  -9  13   2       51.32       59.91     26.56 o 
  -8  13   2       76.07      131.99     25.69 o 
  -7  13   2       86.00       84.54     21.76 o 
  -6  13   2     2236.33     2307.50     63.76 o 
  -5  13   2     1568.25     1510.59     89.65 o 
  -4  13   2     1485.71     1335.42     42.96 o 
  -3  13   2      138.79      139.83     14.29 o 
  -2  13   2      133.23      140.53     12.84 o 
  -1  13   2      474.04      488.18     22.01 o 
   0  13   2     2507.86     2179.98     44.19 o 
   1  13   2     2122.86     2334.60     55.54 o 
   2  13   2     3392.06     3570.13     63.52 o 
   3  13   2      219.80      192.66     15.85 o 
   4  13   2     1281.57     1298.53     47.43 o 
   5  13   2      693.51      802.41     53.31 o 
   6  13   2      347.59      351.50     42.13 o 
   7  13   2      888.43      878.91     63.00 o 
   8  13   2      198.99      144.73     38.48 o 
   9  13   2      766.84      806.33     66.27 o 
  10  13   2       93.19      136.73     45.11 o 
 -10  14   2       71.94       42.56     39.17 o 
  -9  14   2      173.83      162.98     41.29 o 
  -8  14   2      153.83      154.84     26.28 o 
  -7  14   2      320.49      324.09     37.81 o 
  -6  14   2        2.34       -1.34     14.68 o 
  -5  14   2       22.61       21.93     15.28 o 
  -4  14   2      608.98      574.34     30.81 o 
  -3  14   2       41.58       36.81     19.86 o 
  -2  14   2     4436.05     4526.19     68.58 o 
  -1  14   2      356.94      337.29     28.62 o 
   0  14   2      392.42      334.58     18.76 o 
   1  14   2       30.15       13.85     12.57 o 
   2  14   2      538.31      486.42     22.80 o 
   3  14   2      208.01      173.79     20.06 o 
   4  14   2      114.85       84.21     18.85 o 
   5  14   2       29.02        0.13     22.71 o 
   6  14   2     1250.14     1276.34     67.78 o 
   7  14   2       73.88       30.97     37.00 o 
   8  14   2      410.02      406.15     51.98 o 
   9  14   2       19.66       49.74     37.84 o 
 -10  15   2       16.93       34.00     36.78 o 
  -9  15   2      137.60      122.39     42.05 o 
  -8  15   2      561.83      644.38     67.35 o 
  -7  15   2       10.77       -2.07     29.15 o 
  -6  15   2      270.70      284.79     27.28 o 
  -5  15   2       36.05       81.25     18.28 o 
  -4  15   2      637.84      650.39     44.79 o 
  -3  15   2       16.11        1.11     13.61 o 
  -2  15   2      147.32      156.60     15.15 o 
  -1  15   2      294.12      315.23     20.05 o 
   0  15   2      858.26      747.17     46.86 o 
   1  15   2      308.03      374.47     21.77 o 
   2  15   2      457.61      400.25     22.17 o 
   3  15   2       16.85       40.14     16.59 o 
   4  15   2      556.91      556.34     34.43 o 
   5  15   2       22.71       19.59     25.81 o 
   6  15   2        0.34       33.28     28.91 o 
   7  15   2        0.03      -23.18     26.90 o 
   8  15   2      112.13      133.35     39.12 o 
   9  15   2       58.60       70.52     38.86 o 
  -9  16   2       19.00      -33.80     33.80 o 
  -8  16   2       60.21       82.36     36.42 o 
  -7  16   2      164.92      157.75     37.00 o 
  -6  16   2       58.32       47.75     40.09 o 
  -5  16   2     1364.07     1357.38     48.89 o 
  -4  16   2      677.69      752.24     48.46 o 
  -3  16   2        5.48        8.26     15.24 o 
  -2  16   2     3180.04     3130.08     64.00 o 
  -1  16   2      794.93      742.24     29.01 o 
   0  16   2     1332.89     1392.36     38.01 o 
   1  16   2      588.35      653.72     28.53 o 
   2  16   2      654.16      652.56     34.47 o 
   3  16   2      506.31      531.07     31.59 o 
   4  16   2     1150.34     1064.31     64.17 o 
   5  16   2     1082.09     1118.99     93.46 o 
   6  16   2      193.82      180.02     38.42 o 
   7  16   2       25.11       29.32     31.75 o 
   8  16   2       82.88      127.29     40.49 o 
   9  16   2        1.23       17.36     35.61 o 
  -9  17   2      128.47      131.23     56.91 o 
  -8  17   2      270.33      324.51     48.38 o 
  -7  17   2      662.35      709.75    100.10 o 
  -6  17   2      153.93      205.49     38.35 o 
  -5  17   2     1914.41     1953.07     79.43 o 
  -4  17   2      830.96      914.05    138.07 o 
  -3  17   2       91.14       62.16     16.89 o 
  -2  17   2      772.27      768.57     32.53 o 
  -1  17   2       57.71       46.78     14.60 o 
   0  17   2      279.49      260.57     29.29 o 
   1  17   2     3122.18     3043.01     63.17 o 
   2  17   2      693.98      654.88     49.51 o 
   3  17   2      818.33      840.35     50.55 o 
   4  17   2        4.48       46.96     27.21 o 
   5  17   2       52.75       97.69     31.22 o 
   6  17   2      147.91      122.33     84.08 o 
   7  17   2       99.01      112.54     36.72 o 
   8  17   2      420.32      468.69     59.09 o 
  -9  18   2      201.80      227.17     54.34 o 
  -8  18   2      146.15       82.92     39.79 o 
  -7  18   2       98.87       94.05     34.48 o 
  -6  18   2     1133.35     1139.33     68.25 o 
  -5  18   2      459.09      430.11     44.77 o 
  -4  18   2      609.76      625.04     47.93 o 
  -3  18   2      260.38      243.76     28.06 o 
  -2  18   2      234.68      216.99     22.09 o 
  -1  18   2      330.82      390.13     25.65 o 
   0  18   2      478.29      547.76     33.36 o 
   1  18   2      471.58      447.83     26.57 o 
   2  18   2      114.82      103.85     21.54 o 
   3  18   2      183.02      163.37     24.12 o 
   4  18   2      789.64      765.51    124.97 o 
   5  18   2      497.64      550.29     53.15 o 
   6  18   2       37.39       96.36     34.34 o 
   7  18   2        9.88       30.82     33.12 o 
   8  18   2       56.49       35.19     49.92 o 
  -8  19   2       10.81      -23.17     31.33 o 
  -7  19   2      333.39      346.35     48.91 o 
  -6  19   2      137.87      140.40     51.07 o 
  -5  19   2       19.93       19.73     27.69 o 
  -4  19   2      302.10      309.84     33.98 o 
  -3  19   2      195.95      164.79     37.44 o 
  -2  19   2      265.32      282.58     29.41 o 
  -1  19   2      569.27      558.93     30.29 o 
   0  19   2       82.94       94.33     20.46 o 
   1  19   2      887.12      858.17     35.34 o 
   2  19   2        5.88       -6.78     16.90 o 
   3  19   2      563.60      521.96     35.06 o 
   4  19   2      669.43      614.48     90.10 o 
   5  19   2      147.45      128.61     35.29 o 
   6  19   2      107.20       83.83     35.40 o 
   7  19   2       62.17      103.45     39.66 o 
   8  19   2       23.85       67.77     38.80 o 
  -8  20   2       78.75       24.92     34.41 o 
  -7  20   2       12.54      -15.28     32.14 o 
  -6  20   2       14.44       42.67     33.52 o 
  -5  20   2      269.58      309.73     43.12 o 
  -4  20   2      469.53      498.53     98.07 o 
  -3  20   2      925.16     1032.53     71.87 o 
  -2  20   2     1388.74     1394.22     55.39 o 
  -1  20   2       15.73       32.79     16.59 o 
   0  20   2      433.72      459.40     33.14 o 
   1  20   2       71.00       49.07     20.34 o 
   2  20   2      186.83      196.65     26.41 o 
   3  20   2       51.53       66.16     29.17 o 
   4  20   2      212.98      184.06     47.17 o 
   5  20   2      737.13      707.34     60.09 o 
   6  20   2      338.22      365.78     51.86 o 
   7  20   2      251.56      241.25     47.55 o 
  -7  21   2        2.21       49.48     35.67 o 
  -6  21   2      191.23      157.51     39.67 o 
  -5  21   2       97.64      142.05     39.76 o 
  -4  21   2      445.67      401.97     50.56 o 
  -3  21   2      271.68      242.79     42.07 o 
  -2  21   2      126.63      116.94     25.48 o 
  -1  21   2      263.28      245.59     30.11 o 
   0  21   2     1621.82     1802.01     53.52 o 
   1  21   2        1.74       -8.35     19.33 o 
   2  21   2      172.02      146.21     26.09 o 
   3  21   2      400.54      370.56     66.91 o 
   4  21   2     1371.06     1423.20     77.28 o 
   5  21   2      196.09      196.24     42.63 o 
   6  21   2       34.10       82.85     34.91 o 
   7  21   2       31.29      -10.14     66.29 o 
  -7  22   2        0.98        6.44     33.53 o 
  -6  22   2      390.88      296.29     52.75 o 
  -5  22   2       25.92       36.63     34.91 o 
  -4  22   2     1075.73     1155.83    108.51 o 
  -3  22   2        1.49        0.24     29.16 o 
  -2  22   2       59.56       76.37     30.62 o 
  -1  22   2      506.01      486.95     39.13 o 
   0  22   2      200.57      228.31     25.95 o 
   1  22   2       28.15       11.42     26.07 o 
   2  22   2        3.46       -5.55     20.08 o 
   3  22   2        7.25       16.07     26.90 o 
   4  22   2      929.65      787.02     62.19 o 
   5  22   2        0.10        6.92     32.24 o 
   6  22   2      299.40      309.26     52.40 o 
  -6  23   2       18.96       27.12     38.38 o 
  -5  23   2        7.37       34.98     36.47 o 
  -4  23   2        0.81        2.03     31.41 o 
  -3  23   2       12.35        4.87     31.20 o 
  -2  23   2       39.08       40.87     32.13 o 
  -1  23   2        1.76       -3.75     22.29 o 
   0  23   2      142.79      139.23     29.07 o 
   1  23   2       35.94      103.00     32.64 o 
   2  23   2      288.72      369.79     49.48 o 
   3  23   2      630.00      608.42     56.18 o 
   4  23   2      214.27      349.99     50.73 o 
   5  23   2       35.75       19.82     33.81 o 
   6  23   2       57.32       75.38     38.81 o 
  -6  24   2       33.22       37.73     37.34 o 
  -5  24   2      124.08      176.26     46.55 o 
  -4  24   2      108.52       88.99     37.90 o 
  -3  24   2       93.99       11.51     38.77 o 
  -2  24   2      174.26      241.28     44.10 o 
  -1  24   2       33.05       48.66     25.24 o 
   0  24   2      165.46      185.58     38.41 o 
   1  24   2       48.94       55.35     24.87 o 
   2  24   2      683.02      718.33     86.56 o 
   3  24   2      488.58      508.39     81.96 o 
   4  24   2        4.40       35.76     46.56 o 
   5  24   2      215.58      291.73     86.38 o 
  -5  25   2       92.87       80.40     40.99 o 
  -4  25   2        4.25       -0.18     33.09 o 
  -3  25   2      122.92      113.91     39.98 o 
  -2  25   2        0.04       -8.96     40.98 o 
  -1  25   2       23.89       13.04     30.64 o 
   0  25   2       58.40       19.73     30.85 o 
   1  25   2      181.18      210.93     43.78 o 
   2  25   2       35.28       16.64     49.56 o 
   3  25   2      123.39      134.71     57.71 o 
   4  25   2        0.65       42.84     53.99 o 
  -4  26   2       37.08       70.78     37.50 o 
  -3  26   2      554.84      525.55     71.51 o 
  -2  26   2       20.57       41.96     55.14 o 
  -1  26   2      184.49      182.15     60.54 o 
   0  26   2       43.79       45.99     31.16 o 
   1  26   2        9.74       28.79     26.56 o 
   2  26   2       48.23       91.14     39.81 o 
   3  26   2      178.06      247.47     69.21 o 
  -3  27   2       16.32       33.63     54.70 o 
  -2  27   2       12.13        7.70     34.01 o 
  -1  27   2       25.59       -9.74     47.44 o 
   0  27   2        8.21      -18.39     29.90 o 
   1  27   2       46.48       94.35     58.24 o 
   2  27   2       70.11       53.55     68.68 o 
 -11   0   3      951.86     1033.77     97.00 o 
  -9   0   3      531.97      447.85     61.78 o 
  -7   0   3       27.70       64.32     19.81 o 
  -5   0   3     3631.74     3616.20     84.29 o 
  -3   0   3     5609.46     5752.19     88.96 o 
  -1   0   3     8700.27     8456.36    119.61 o 
   1   0   3      194.86      243.16     15.22 o 
   3   0   3     3632.65     3334.25    107.18 o 
   5   0   3     4929.38     4981.37    113.57 o 
   7   0   3       15.16       -2.56     30.54 o 
   9   0   3      116.58      224.10     53.99 o 
  11   0   3       12.16       16.11     49.56 o 
 -12   1   3       25.96       -7.88     37.17 o 
 -11   1   3      602.31      516.80     54.00 o 
 -10   1   3       53.43       21.06     29.94 o 
  -9   1   3     1098.86     1185.32     99.13 o 
  -8   1   3      794.33      653.04     49.49 o 
  -7   1   3     4256.34     4134.73     72.32 o 
  -6   1   3     2103.79     2073.37     43.66 o 
  -5   1   3     2137.93     1940.38     47.58 o 
  -4   1   3      647.97      683.07     20.63 o 
  -3   1   3      369.19      444.79     11.69 o 
  -2   1   3    43833.89    44140.38    418.84 o 
  -1   1   3     1233.36     1376.34     66.26 o 
   0   1   3      161.05      162.87      9.57 o 
   1   1   3    17280.53    16630.53    199.01 o 
   2   1   3     2274.89     2462.34     40.89 o 
   3   1   3     6038.07     5943.09     84.38 o 
   4   1   3     4511.94     5016.46     77.72 o 
   5   1   3      353.97      330.46     18.87 o 
   6   1   3       20.39       31.83     15.24 o 
   7   1   3     1169.31     1186.96     57.39 o 
   8   1   3      821.34      841.49     55.63 o 
   9   1   3     1682.41     1841.07     82.67 o 
  10   1   3        2.91        1.70     33.10 o 
  11   1   3      109.25      172.37     44.16 o 
 -12   2   3      369.18      342.13     53.04 o 
 -11   2   3      262.18      301.37     46.06 o 
 -10   2   3      419.55      389.05     46.11 o 
  -9   2   3       45.08       24.86     26.61 o 
  -8   2   3      439.05      458.00     31.71 o 
  -7   2   3      336.48      375.22     21.61 o 
  -6   2   3       41.54       46.60     11.77 o 
  -5   2   3     2278.65     2241.95     44.48 o 
  -4   2   3     6469.82     6304.11     76.86 o 
  -3   2   3     5361.09     5180.94     64.12 o 
  -2   2   3     9074.27     9219.74    102.94 o 
  -1   2   3     5746.09     5626.11     64.82 o 
   0   2   3      821.14      862.73     48.28 o 
   1   2   3     7128.27     7458.00    109.53 o 
   2   2   3    23758.93    23212.81    276.96 o 
   3   2   3      533.67      514.04     18.94 o 
   4   2   3      102.73       69.26     11.23 o 
   5   2   3      196.29      181.98     15.85 o 
   6   2   3     3525.87     3474.95     65.47 o 
   7   2   3       70.54       63.34     19.35 o 
   8   2   3       65.72       70.44     22.16 o 
   9   2   3        0.29      -12.34     29.65 o 
  10   2   3       20.05       38.90     34.86 o 
  11   2   3      121.64      157.59     96.65 o 
 -12   3   3       70.25       63.48     39.54 o 
 -11   3   3       51.72       37.55     32.83 o 
 -10   3   3      102.91       75.69     32.84 o 
  -9   3   3       22.15       24.08     19.95 o 
  -8   3   3      392.54      353.68     29.90 o 
  -7   3   3       70.98       52.13     18.69 o 
  -6   3   3     2334.60     2194.23     45.05 o 
  -5   3   3     2769.00     2991.91     52.91 o 
  -4   3   3     1084.97     1118.46     25.86 o 
  -3   3   3      688.32      652.28     20.90 o 
  -2   3   3      512.58      595.61     14.41 o 
  -1   3   3     5423.13     5719.88    180.54 o 
   0   3   3    23501.99    24497.97    337.63 o 
   1   3   3     1648.88     1881.39     61.91 o 
   2   3   3     1281.08     1623.74     50.61 o 
   3   3   3     6304.22     6416.45     89.79 o 
   4   3   3      424.47      477.62     25.42 o 
   5   3   3     2066.15     2141.47     45.25 o 
   6   3   3      331.51      314.62     20.72 o 
   7   3   3      513.34      504.29     33.34 o 
   8   3   3     1862.04     1812.35     61.89 o 
   9   3   3      114.23      151.30     35.66 o 
  10   3   3       22.83       46.28     33.04 o 
  11   3   3        5.92      -50.16     59.65 o 
 -11   4   3       70.34       33.46     35.31 o 
 -10   4   3       89.58      154.84     68.86 o 
  -9   4   3       78.18       88.44     24.57 o 
  -8   4   3     2518.42     2442.73     67.79 o 
  -7   4   3      253.93      263.52     25.43 o 
  -6   4   3     3129.99     3053.51     92.71 o 
  -5   4   3       21.28       43.84      9.76 o 
  -4   4   3     4852.22     4787.53     69.97 o 
  -3   4   3       11.99       17.70      6.74 o 
  -2   4   3    13463.81    13446.28    147.63 o 
  -1   4   3      428.33      443.42     14.72 o 
   0   4   3     4176.12     4050.80    104.85 o 
   1   4   3     3356.63     3244.98     46.82 o 
   2   4   3     3023.48     3145.56     48.87 o 
   3   4   3      322.24      315.92     14.75 o 
   4   4   3     3186.25     2957.48     54.42 o 
   5   4   3      335.23      384.26     19.83 o 
   6   4   3      905.10      815.51     29.78 o 
   7   4   3      260.62      249.90     33.95 o 
   8   4   3      196.95      206.15     28.96 o 
   9   4   3      207.71      203.65     38.63 o 
  10   4   3      191.76      218.20     43.42 o 
  11   4   3       52.28       93.09     41.00 o 
 -11   5   3        0.52       50.03     39.21 o 
 -10   5   3       19.12        8.60     28.91 o 
  -9   5   3      109.99      105.58     42.78 o 
  -8   5   3      599.96      534.88     63.68 o 
  -7   5   3     2127.14     2129.68     59.87 o 
  -6   5   3      457.92      436.64     68.08 o 
  -5   5   3    10084.57    10921.00    143.92 o 
  -4   5   3      145.49      155.23     10.83 o 
  -3   5   3     2685.20     2700.67     43.39 o 
  -2   5   3     1549.26     1673.01     32.52 o 
  -1   5   3     5187.56     4690.63     64.54 o 
   0   5   3    10272.27    11202.79    164.00 o 
   2   5   3      268.24      262.24     12.61 o 
   3   5   3      162.19      181.25     15.82 o 
   4   5   3       18.56       32.59      9.44 o 
   5   5   3     1448.79     1420.55     35.66 o 
   6   5   3     1448.97     1396.27     49.91 o 
   7   5   3       13.25       24.73     17.52 o 
   8   5   3        3.58       11.20     20.44 o 
   9   5   3      126.42      100.97     27.80 o 
  10   5   3      296.78      290.21     47.12 o 
  11   5   3       37.93       34.58     39.55 o 
 -11   6   3      858.42      775.55    137.45 o 
 -10   6   3        5.36      -10.38     23.34 o 
  -9   6   3     1536.86     1674.20     59.74 o 
  -8   6   3       42.48       54.67     20.02 o 
  -7   6   3       89.12       73.61     27.00 o 
  -6   6   3      862.23      900.40     36.59 o 
  -5   6   3      435.68      366.46     26.52 o 
  -4   6   3      331.96      435.79     15.47 o 
  -3   6   3     9834.93     9896.51    127.08 o 
  -2   6   3       22.20       26.71      8.85 o 
  -1   6   3     8701.13     8370.19    108.41 o 
   0   6   3     3923.75     3825.92     67.24 o 
   1   6   3      555.29      533.64     21.56 o 
   2   6   3     4141.24     3885.40     51.80 o 
   3   6   3    14090.17    14292.28    180.42 o 
   4   6   3      869.64      816.05     50.33 o 
   5   6   3     1614.10     1566.00     47.27 o 
   6   6   3      708.15      774.58     36.23 o 
   7   6   3        1.95       -8.23     17.63 o 
   8   6   3      204.32      118.72     26.11 o 
   9   6   3        0.39      -15.14     21.86 o 
  10   6   3      122.62      155.07     66.73 o 
 -11   7   3        1.17       26.21     33.17 o 
 -10   7   3       19.66       32.56     24.96 o 
  -9   7   3      537.37      621.51     40.95 o 
  -8   7   3      562.42      525.45     59.36 o 
  -7   7   3       50.47       47.35     17.12 o 
  -6   7   3       32.69       18.97     18.52 o 
  -5   7   3      140.38      151.13     17.42 o 
  -4   7   3      811.32      817.22     30.37 o 
  -3   7   3      424.41      505.39     13.84 o 
  -2   7   3      108.07      113.50      9.01 o 
  -1   7   3       12.51       23.31      7.45 o 
   0   7   3        6.00        8.39      7.95 o 
   1   7   3       16.32       19.23      8.86 o 
   2   7   3      683.99      699.11     30.40 o 
   3   7   3    19739.89    20025.29    220.38 o 
   4   7   3      638.96      691.44     23.00 o 
   5   7   3        6.25       -5.77     13.75 o 
   6   7   3      139.80      157.88     22.19 o 
   7   7   3       42.47       58.29     19.28 o 
   8   7   3      568.68      520.51     37.57 o 
   9   7   3      155.13      174.00     29.71 o 
  10   7   3        0.93       22.30     50.80 o 
 -11   8   3      473.94      472.40     72.75 o 
 -10   8   3      188.17      231.06     32.46 o 
  -9   8   3     2088.09     2108.83     68.12 o 
  -8   8   3      219.75      168.81     26.26 o 
  -7   8   3      200.18      200.79     31.01 o 
  -6   8   3     2537.16     2391.85     78.73 o 
  -5   8   3     1710.92     1460.18     50.82 o 
  -4   8   3       57.14       74.88     13.64 o 
  -3   8   3    11565.66    11407.25    129.78 o 
  -2   8   3     1827.41     1910.53     37.21 o 
  -1   8   3     2574.37     2541.96     43.40 o 
   0   8   3     2239.24     2250.56     47.97 o 
   1   8   3     3665.83     4024.14     80.89 o 
   2   8   3      843.73      941.75     20.40 o 
   3   8   3    30138.36    30592.71    328.49 o 
   4   8   3       67.98      110.04     12.60 o 
   5   8   3     3024.26     2964.38     71.28 o 
   6   8   3      410.47      427.65     29.36 o 
   7   8   3      150.04      140.94     26.44 o 
   8   8   3      332.85      387.17     33.74 o 
   9   8   3      101.52      114.45     54.79 o 
  10   8   3        1.78       22.01     45.14 o 
 -11   9   3        5.55      -11.79     32.87 o 
 -10   9   3       55.65        9.56     24.32 o 
  -9   9   3       10.56        0.02     20.79 o 
  -8   9   3      631.38      635.71     40.78 o 
  -7   9   3      297.48      244.85     25.30 o 
  -6   9   3       37.96       23.00     14.77 o 
  -5   9   3       95.77      125.61     23.89 o 
  -4   9   3      687.25      740.73     20.78 o 
  -3   9   3      437.10      513.02     15.70 o 
  -2   9   3      513.90      524.79     26.28 o 
  -1   9   3     1587.29     1605.76     56.06 o 
   0   9   3     4308.37     4565.65     74.30 o 
   1   9   3     6211.11     6353.70    146.34 o 
   2   9   3     1652.77     1670.09     29.26 o 
   3   9   3      495.26      467.99     16.31 o 
   4   9   3      340.70      335.74     20.70 o 
   5   9   3       50.27       66.01     23.24 o 
   6   9   3      546.15      543.56     31.87 o 
   7   9   3       16.79        7.55     24.98 o 
   8   9   3      213.34      207.92     39.11 o 
   9   9   3       35.08       37.72     32.36 o 
  10   9   3       59.85      122.73     55.41 o 
 -11  10   3      121.87      124.57     32.81 o 
 -10  10   3      460.27      479.79     41.60 o 
  -9  10   3        2.32        2.03     21.56 o 
  -8  10   3       20.44       -4.28     16.88 o 
  -7  10   3       86.10       99.41     21.22 o 
  -6  10   3        2.72       -4.52     21.34 o 
  -5  10   3      633.89      615.72     30.77 o 
  -4  10   3    11388.59    10977.58    145.18 o 
  -3  10   3     3047.62     2834.32     40.68 o 
  -2  10   3    16002.18    15907.01    203.11 o 
  -1  10   3     1288.19     1363.70     31.02 o 
   0  10   3     4486.49     5201.47     75.83 o 
   1  10   3     1494.95     1514.81     39.61 o 
   2  10   3      976.07      913.04     21.03 o 
   3  10   3      915.38      858.04     21.29 o 
   4  10   3     6295.33     6335.64     96.13 o 
   5  10   3       29.98       42.72     14.90 o 
   6  10   3      520.44      536.62     46.39 o 
   7  10   3       47.25      -22.22     22.22 o 
   8  10   3        4.93       -8.07     26.92 o 
   9  10   3      184.79      179.37     41.77 o 
  10  10   3        4.03       30.33     37.77 o 
 -11  11   3        5.44       11.53     27.68 o 
 -10  11   3       58.59       51.09     25.70 o 
  -9  11   3        3.82        9.14     24.35 o 
  -8  11   3      299.89      350.91     32.31 o 
  -7  11   3       88.48       82.19     20.91 o 
  -6  11   3      428.33      392.13     28.31 o 
  -5  11   3       24.36       43.44     16.17 o 
  -4  11   3     1194.40     1230.76     37.15 o 
  -3  11   3      310.46      339.18     16.14 o 
  -2  11   3      839.70      830.37     26.20 o 
  -1  11   3     1594.48     1799.60     40.87 o 
   0  11   3       36.43       25.70      8.76 o 
   1  11   3       73.69       72.74     12.77 o 
   2  11   3     8264.69     8321.38    118.30 o 
   3  11   3      526.78      557.65     22.21 o 
   4  11   3       15.92        4.18     10.26 o 
   5  11   3        7.61        5.04     22.15 o 
   6  11   3      115.41      152.31     32.54 o 
   7  11   3      228.17      266.49     56.47 o 
   8  11   3      505.23      456.85     51.24 o 
   9  11   3      345.68      295.60     48.00 o 
  10  11   3        7.31       15.82     36.52 o 
 -10  12   3       72.19       65.60     37.74 o 
  -9  12   3      180.13      163.01     28.88 o 
  -8  12   3      178.12      131.50     27.45 o 
  -7  12   3       21.61       13.42     17.79 o 
  -6  12   3      164.18      165.83     22.42 o 
  -5  12   3        1.15       11.60     13.80 o 
  -4  12   3    10122.36    10007.06    162.56 o 
  -3  12   3       12.74       24.72      9.03 o 
  -2  12   3      642.71      576.82     25.75 o 
  -1  12   3      519.50      595.58     22.37 o 
   0  12   3       16.78       28.97      9.20 o 
   1  12   3       62.97       31.67     14.73 o 
   2  12   3     3700.06     3661.55     64.37 o 
   3  12   3      199.56      232.11     16.81 o 
   4  12   3      809.54      848.36     36.40 o 
   5  12   3        6.44        7.53     22.03 o 
   6  12   3      705.33      544.16     49.36 o 
   7  12   3       92.12       39.20     31.06 o 
   8  12   3       27.28       -1.80     30.47 o 
   9  12   3        3.31       29.89     34.05 o 
  10  12   3      257.22      303.35     54.45 o 
 -10  13   3       19.80       52.04     26.23 o 
  -9  13   3       15.52       -1.17     23.03 o 
  -8  13   3      109.79      119.66     25.49 o 
  -7  13   3      259.73      309.10     29.61 o 
  -6  13   3       40.04       63.85     18.77 o 
  -5  13   3     1095.58     1047.45     40.61 o 
  -4  13   3       22.26       13.77     13.86 o 
  -3  13   3      713.08      684.13     22.69 o 
  -2  13   3        1.46       -5.36      9.36 o 
  -1  13   3     7631.57     7556.46    109.82 o 
   0  13   3     2110.01     2188.02     52.35 o 
   1  13   3     7039.14     7364.57    126.70 o 
   2  13   3        7.98        9.37     11.10 o 
   3  13   3      131.33      105.43     14.12 o 
   4  13   3       48.13       34.67     16.41 o 
   5  13   3      257.72      268.80     38.72 o 
   6  13   3       82.73       60.06     29.09 o 
   7  13   3      443.87      493.63     52.65 o 
   8  13   3       60.22      125.61     38.74 o 
   9  13   3       78.63       79.02     56.64 o 
 -10  14   3       12.30       13.12     32.75 o 
  -9  14   3       88.93      118.07     43.73 o 
  -8  14   3      327.71      323.65     38.41 o 
  -7  14   3       93.14       54.23     21.10 o 
  -6  14   3        0.42       -2.53     14.19 o 
  -5  14   3       37.30       32.94     15.85 o 
  -4  14   3     2028.37     2027.46     72.03 o 
  -3  14   3     1387.05     1341.12     37.91 o 
  -2  14   3       20.18       -2.18     11.78 o 
  -1  14   3      350.22      327.74     19.39 o 
   0  14   3      264.39      240.74     25.65 o 
   1  14   3      530.08      565.26     45.95 o 
   2  14   3       41.35       34.67     12.54 o 
   3  14   3     1870.76     1729.09     52.08 o 
   4  14   3       74.08       35.75     17.04 o 
   5  14   3       25.63       15.84     24.89 o 
   6  14   3       32.16       38.30     28.42 o 
   7  14   3      171.59      182.57     40.57 o 
   8  14   3        6.05       29.65     34.48 o 
   9  14   3        0.26      -12.67     34.03 o 
 -10  15   3        1.99       18.27     34.29 o 
  -9  15   3       74.52      163.93     42.56 o 
  -8  15   3        0.68       -1.84     20.11 o 
  -7  15   3     2072.18     2081.98     65.73 o 
  -6  15   3      244.91      208.18     25.54 o 
  -5  15   3     3542.47     3457.67     95.20 o 
  -4  15   3     1476.84     1421.66     52.08 o 
  -3  15   3      469.43      479.42     25.33 o 
  -2  15   3       55.66       57.86     13.60 o 
  -1  15   3     5581.10     5812.95     92.39 o 
   0  15   3      310.59      340.27     31.14 o 
   1  15   3     5592.46     5686.32    107.25 o 
   2  15   3       24.33       21.43     12.84 o 
   3  15   3      746.52      709.98     35.64 o 
   4  15   3      439.87      410.89     41.88 o 
   5  15   3      117.03       85.25     30.74 o 
   6  15   3      167.65      156.72     37.02 o 
   7  15   3      532.17      644.93    127.10 o 
   8  15   3       16.03       23.03     30.66 o 
   9  15   3       93.49      107.28     79.57 o 
  -9  16   3        1.52       27.91     35.06 o 
  -8  16   3      178.82      108.17     35.72 o 
  -7  16   3      737.48      636.75     39.76 o 
  -6  16   3       10.81       -8.21     34.53 o 
  -5  16   3      685.62      753.23     51.32 o 
  -4  16   3      330.41      302.88     30.33 o 
  -3  16   3      437.95      475.10     26.37 o 
  -2  16   3      429.70      465.29     21.91 o 
  -1  16   3       77.99      107.32     18.82 o 
   0  16   3     1798.59     1924.44     55.93 o 
   1  16   3        3.73      -12.69     12.69 o 
   2  16   3        1.47       10.66     13.50 o 
   3  16   3      431.63      484.29     31.45 o 
   4  16   3      757.32      744.54     72.43 o 
   5  16   3      513.52      552.22     58.42 o 
   6  16   3       18.67        3.47     27.99 o 
   7  16   3        2.36       27.91     63.37 o 
   8  16   3       78.52      141.06     41.93 o 
   9  16   3      174.06      183.98     48.33 o 
  -9  17   3      354.87      353.35     92.40 o 
  -8  17   3      319.22      284.38     49.21 o 
  -7  17   3      363.99      403.01     48.62 o 
  -6  17   3      873.15     1008.62     63.60 o 
  -5  17   3       97.55       84.44     25.50 o 
  -4  17   3      193.34      211.92     28.17 o 
  -3  17   3        2.06       -8.03     17.35 o 
  -2  17   3      428.48      385.35     24.81 o 
  -1  17   3      223.88      203.56     23.30 o 
   0  17   3     1725.52     1707.99     53.50 o 
   1  17   3       13.25       14.52     13.35 o 
   2  17   3      561.02      617.93     35.58 o 
   3  17   3      482.35      498.31     32.96 o 
   4  17   3       35.15       16.95     25.30 o 
   5  17   3       40.26       38.71     27.47 o 
   6  17   3      342.87      369.99     48.98 o 
   7  17   3       15.74       34.24     91.78 o 
   8  17   3      346.18      350.54     70.72 o 
  -9  18   3      103.33       77.90     41.18 o 
  -8  18   3       14.19      -34.68     34.68 o 
  -7  18   3      494.74      412.25     76.56 o 
  -6  18   3     1558.58     1771.30     82.23 o 
  -5  18   3        3.32      -18.28     19.19 o 
  -4  18   3      286.54      324.70     32.37 o 
  -3  18   3       73.72       55.12     28.78 o 
  -2  18   3     2717.68     2695.13     73.50 o 
  -1  18   3      114.11       95.24     20.42 o 
   0  18   3      712.62      729.40     37.85 o 
   1  18   3      278.24      330.20     35.82 o 
   2  18   3       19.45       25.05     17.91 o 
   3  18   3      933.80      988.59     59.63 o 
   4  18   3      449.40      523.66     50.11 o 
   5  18   3        0.84      -17.75     30.89 o 
   6  18   3      127.67       74.95     35.46 o 
   7  18   3        4.32        6.37     32.42 o 
   8  18   3       39.00      106.41     48.41 o 
  -8  19   3       72.01       78.15     37.55 o 
  -7  19   3        0.33      -10.92     31.16 o 
  -6  19   3      412.24      426.47     41.76 o 
  -5  19   3      199.00      132.87     28.29 o 
  -4  19   3       39.99       43.25     30.15 o 
  -3  19   3       24.09       -3.53     23.91 o 
  -2  19   3      681.22      707.60     40.35 o 
  -1  19   3        0.87       28.56     18.25 o 
   0  19   3     1616.66     1705.39     55.98 o 
   1  19   3       35.68       68.81     23.26 o 
   2  19   3     1214.65     1361.08     52.34 o 
   3  19   3       80.64       31.37     19.28 o 
   4  19   3       97.89       29.05     27.76 o 
   5  19   3        3.91       11.63     27.22 o 
   6  19   3      590.02      447.45     55.98 o 
   7  19   3       76.00       60.88     39.01 o 
  -8  20   3        3.48       -1.07     27.96 o 
  -7  20   3        0.45      -25.48     25.76 o 
  -6  20   3      330.28      289.60     37.24 o 
  -5  20   3      452.62      475.57    109.22 o 
  -4  20   3     1834.30     2110.33    114.09 o 
  -3  20   3        2.08      -14.55     23.87 o 
  -2  20   3        5.82       23.20     19.21 o 
  -1  20   3       97.96      100.55     22.62 o 
   0  20   3      708.85      737.64     40.07 o 
   1  20   3      208.61      194.88     26.48 o 
   2  20   3       66.54       70.95     22.06 o 
   3  20   3      207.66      183.54     26.94 o 
   4  20   3      240.08      280.16     42.42 o 
   5  20   3      463.47      486.14     55.37 o 
   6  20   3      303.28      358.07     87.27 o 
   7  20   3        1.38       24.42     36.58 o 
  -8  21   3        9.07       -5.66     47.79 o 
  -7  21   3      565.90      495.09     62.27 o 
  -6  21   3       79.69       56.14     36.17 o 
  -5  21   3       18.49       -5.91     30.35 o 
  -4  21   3        0.43        1.39     30.46 o 
  -3  21   3       29.58       40.45     30.17 o 
  -2  21   3      154.15      198.80     37.28 o 
  -1  21   3       51.86       85.21     24.03 o 
   0  21   3      303.76      323.84     34.24 o 
   1  21   3      732.24      649.60     68.25 o 
   2  21   3        5.07       15.51     22.34 o 
   3  21   3        9.42      -12.68     26.09 o 
   4  21   3        2.34      -26.37     41.86 o 
   5  21   3      239.56      205.41     43.19 o 
   6  21   3       27.15      -26.90     56.38 o 
   7  21   3      186.23      128.40     44.03 o 
  -7  22   3        2.12       -3.96     33.70 o 
  -6  22   3        0.57        3.51     33.85 o 
  -5  22   3     1037.81     1013.68     73.67 o 
  -4  22   3       14.72      -23.62     29.80 o 
  -3  22   3      507.11      477.92     51.28 o 
  -2  22   3        7.70        4.60     26.88 o 
  -1  22   3      425.34      490.74     39.27 o 
   0  22   3        9.80       -0.59     19.23 o 
   1  22   3      503.11      492.39     37.00 o 
   2  22   3        4.90        7.28     19.93 o 
   3  22   3      117.31      140.20     36.24 o 
   4  22   3      241.99      242.35     44.34 o 
   5  22   3      767.96      756.54     66.26 o 
   6  22   3        4.38       33.57     36.36 o 
  -6  23   3        0.64       -6.37     39.56 o 
  -5  23   3       42.72       20.65     35.36 o 
  -4  23   3        6.25       45.75     34.13 o 
  -3  23   3        2.30       -4.17     47.09 o 
  -2  23   3      268.97      258.14     55.67 o 
  -1  23   3       12.26       30.86     23.46 o 
   0  23   3        1.75      -15.47     29.83 o 
   1  23   3       31.70       29.54     28.55 o 
   2  23   3      192.33      205.45     30.28 o 
   3  23   3        0.74      -28.30     28.30 o 
   4  23   3        1.70       -4.07     30.45 o 
   5  23   3       74.29       83.21     65.23 o 
  -6  24   3       21.22       21.10     38.41 o 
  -5  24   3      223.20      139.56     80.28 o 
  -4  24   3       45.05       28.47     37.17 o 
  -3  24   3      398.44      397.75     52.02 o 
  -2  24   3      114.58      105.82     35.11 o 
  -1  24   3      200.43      183.58     39.80 o 
   0  24   3        3.46      -15.73     47.26 o 
   1  24   3       85.41       66.02     32.42 o 
   2  24   3       34.96       30.98     44.61 o 
   3  24   3       55.51       31.46     34.29 o 
   4  24   3      263.55      373.20     52.82 o 
   5  24   3       64.80       19.70     34.09 o 
  -5  25   3        7.71      -28.49     28.49 o 
  -4  25   3       11.07       -9.10     32.29 o 
  -3  25   3        6.79      -10.10     48.50 o 
  -2  25   3       73.09       77.21     42.75 o 
  -1  25   3        4.70       29.36     30.97 o 
   0  25   3      264.99      255.59     68.42 o 
   1  25   3       34.90       32.20     33.99 o 
   2  25   3      201.12      171.00     60.89 o 
   3  25   3       25.31       -6.37     51.16 o 
   4  25   3        0.77      -16.64     49.92 o 
  -4  26   3      153.03      171.26     45.76 o 
  -3  26   3        2.24      -25.82     61.78 o 
  -2  26   3      136.14      207.86     86.12 o 
  -1  26   3        0.61       22.83     45.85 o 
   0  26   3       40.74       31.99     31.79 o 
   1  26   3        5.17        6.71     25.43 o 
   2  26   3       71.15      111.70     59.12 o 
   3  26   3        0.22       43.72     54.17 o 
  -2  27   3       94.27      204.33     46.41 o 
  -1  27   3       41.78       68.68     50.80 o 
   0  27   3      360.79      340.40     67.62 o 
   1  27   3       27.03       -7.97     50.63 o 
 -12   0   4        9.86        3.36     50.10 o 
 -10   0   4      674.92      604.68     76.29 o 
  -8   0   4      264.63      387.43     87.98 o 
  -6   0   4     6383.47     6161.69    130.99 o 
  -4   0   4      263.80      351.70     20.07 o 
  -2   0   4       49.11       57.12     15.26 o 
   0   0   4   178223.31   176993.61   4124.99 o 
   2   0   4     8085.01     7442.38    141.31 o 
   4   0   4     4369.47     4187.33     97.59 o 
   6   0   4       32.24       22.62     18.87 o 
   8   0   4       58.98       24.07     35.05 o 
  10   0   4      494.45      470.15     74.35 o 
 -12   1   4      105.42      113.50     41.24 o 
 -11   1   4        0.19      -28.35     28.35 o 
 -10   1   4        4.39        9.28     27.44 o 
  -9   1   4       65.11       37.74     31.07 o 
  -8   1   4     3113.80     3191.57     77.49 o 
  -7   1   4       79.31       63.82     14.23 o 
  -6   1   4     4274.39     4500.43     73.35 o 
  -5   1   4    10783.76    11136.74    130.27 o 
  -4   1   4     1309.73     1465.47     24.10 o 
  -3   1   4    10337.81    10608.74    108.91 o 
  -2   1   4       16.92       31.91      6.03 o 
  -1   1   4    15052.13    15321.70    164.73 o 
   0   1   4     6751.82     6418.08    270.52 o 
   1   1   4      323.54      435.38     31.44 o 
   2   1   4     1557.88     1483.15     30.34 o 
   3   1   4     3481.35     3792.16     60.87 o 
   4   1   4     1401.44     1392.54     34.31 o 
   5   1   4        0.95        1.58     12.32 o 
   6   1   4     3804.05     3667.87     69.15 o 
   7   1   4      712.26      703.14     32.10 o 
   8   1   4      142.46      150.87     35.67 o 
   9   1   4        0.24       11.36     42.13 o 
  10   1   4       40.17       63.40     38.03 o 
 -12   2   4      255.14      305.81     52.15 o 
 -11   2   4       30.88       61.83     34.03 o 
 -10   2   4       81.12       85.94     31.69 o 
  -9   2   4      685.71      633.14     49.55 o 
  -8   2   4     1005.49     1051.58     44.51 o 
  -7   2   4        2.34        4.94     12.38 o 
  -6   2   4       50.78       43.67      9.13 o 
  -5   2   4     5313.07     5401.08     70.33 o 
  -4   2   4     2212.44     2133.79     33.48 o 
  -3   2   4      987.46      922.72     16.77 o 
  -2   2   4     1899.99     2097.17     31.16 o 
  -1   2   4    22272.22    21716.12    229.93 o 
   0   2   4      413.43      419.25     17.22 o 
   1   2   4      905.28      921.43     26.38 o 
   2   2   4     1024.73      855.48     22.50 o 
   3   2   4     2604.59     2892.80     50.30 o 
   4   2   4     3187.67     3263.76     72.64 o 
   5   2   4       42.85       52.17     12.44 o 
   6   2   4      232.89      236.38     22.94 o 
   7   2   4      360.27      333.93     52.96 o 
   8   2   4        8.37        6.07     20.90 o 
   9   2   4      245.49      332.37     46.64 o 
  10   2   4       59.60       40.72     35.82 o 
 -12   3   4       89.82      -20.33     84.35 o 
 -11   3   4      189.77      180.56     42.62 o 
 -10   3   4      101.52      110.91     49.39 o 
  -9   3   4      240.63      223.41     28.67 o 
  -8   3   4       38.89       35.74     19.68 o 
  -7   3   4     1720.96     1585.73     49.65 o 
  -6   3   4      141.06      119.36     16.97 o 
  -5   3   4      994.75     1147.33     23.33 o 
  -4   3   4      371.72      409.06     14.80 o 
  -3   3   4      357.31      432.98     19.51 o 
  -2   3   4    17740.05    18248.14    197.03 o 
  -1   3   4    11546.69    11207.49    138.97 o 
   0   3   4     6407.89     6802.06    190.91 o 
   1   3   4    16550.45    16786.44    204.37 o 
   2   3   4     3068.01     3156.59     55.19 o 
   3   3   4       36.31       34.10      9.09 o 
   4   3   4      195.50      243.58     16.18 o 
   5   3   4       12.42        1.54     10.88 o 
   6   3   4     3132.69     3158.93     62.71 o 
   7   3   4      744.06      790.94     40.26 o 
   8   3   4      269.30      225.78     30.68 o 
   9   3   4       55.27       67.78     34.29 o 
  10   3   4        2.54       10.75     33.44 o 
 -12   4   4      233.67      287.62     76.82 o 
 -11   4   4      263.16      302.06     46.93 o 
 -10   4   4        2.16      -18.54     49.83 o 
  -9   4   4      202.04      208.81     32.36 o 
  -8   4   4        0.64      -12.59     18.28 o 
  -7   4   4     1212.09     1149.12     42.38 o 
  -6   4   4      326.71      345.57     18.24 o 
  -5   4   4     6310.26     5978.57     87.48 o 
  -4   4   4     5767.92     6094.46     78.01 o 
  -3   4   4      124.01       88.74      8.45 o 
  -2   4   4      348.16      296.85     14.79 o 
  -1   4   4      140.57      160.68     10.42 o 
   0   4   4     2525.79     2622.72     57.19 o 
   1   4   4     2033.45     2277.88     95.47 o 
   2   4   4       88.27       67.05     12.15 o 
   3   4   4      452.89      378.18     26.55 o 
   4   4   4      232.41      252.42     29.48 o 
   5   4   4      232.86      253.89     18.00 o 
   6   4   4       78.70       64.28     20.19 o 
   7   4   4        4.98       -3.88     16.17 o 
   8   4   4      308.43      255.21     31.51 o 
   9   4   4      381.81      459.94     64.96 o 
  10   4   4       26.56       86.83     38.32 o 
 -11   5   4       96.03      190.31     41.98 o 
 -10   5   4       17.52       84.13     31.69 o 
  -9   5   4      201.75      249.97     30.92 o 
  -8   5   4      896.55      908.35     77.29 o 
  -7   5   4     3311.85     3276.62     77.34 o 
  -6   5   4      867.66      903.24     36.47 o 
  -5   5   4     1197.96     1246.19     30.71 o 
  -4   5   4      252.23      327.25     14.12 o 
  -3   5   4       27.11       10.02      6.47 o 
  -2   5   4     7570.60     7176.19     85.41 o 
  -1   5   4    22918.93    22582.03    381.54 o 
   0   5   4     4502.35     4412.81     75.17 o 
   1   5   4     4175.81     4119.38     96.63 o 
   2   5   4      528.37      556.01     20.55 o 
   3   5   4        8.79       30.52      8.99 o 
   4   5   4       81.83       60.09     14.92 o 
   5   5   4      190.36      213.34     17.13 o 
   6   5   4      465.56      443.59     46.02 o 
   7   5   4     1115.90     1104.33     59.14 o 
   8   5   4       28.08       21.50     21.64 o 
   9   5   4       50.19       93.56     27.22 o 
  10   5   4        5.77      -85.73     91.96 o 
 -11   6   4      287.99      215.00     41.92 o 
 -10   6   4      344.95      324.52     60.55 o 
  -9   6   4       10.37       -2.36     20.64 o 
  -8   6   4      731.86      694.25     38.63 o 
  -7   6   4      276.62      245.01     25.04 o 
  -6   6   4     4199.83     4251.30     87.04 o 
  -5   6   4     1263.07     1257.12     29.93 o 
  -4   6   4    11466.84    11676.49    136.42 o 
  -3   6   4      851.99      884.56     21.65 o 
  -2   6   4     7945.71     7671.48     91.45 o 
  -1   6   4        3.78        0.81      6.44 o 
   0   6   4     6339.14     6370.09    102.71 o 
   1   6   4       25.09       58.06     19.65 o 
   2   6   4       92.19       56.99      7.52 o 
   3   6   4    12614.55    12324.50    159.57 o 
   4   6   4     5559.46     4996.44     78.30 o 
   5   6   4     2125.61     2137.99     68.22 o 
   6   6   4      238.96      202.40     24.18 o 
   7   6   4      855.23      846.21     78.55 o 
   8   6   4      360.12      427.22     35.48 o 
   9   6   4      186.80      130.20     29.50 o 
  10   6   4       54.86       55.05     57.71 o 
 -11   7   4       15.35       25.51     35.05 o 
 -10   7   4      478.50      519.80     40.40 o 
  -9   7   4      180.41      154.33     27.48 o 
  -8   7   4      475.76      501.21     34.83 o 
  -7   7   4        2.54      -14.97     14.97 o 
  -6   7   4      230.35      203.71     21.54 o 
  -5   7   4      126.02      162.78     22.72 o 
  -4   7   4      989.36      948.26     22.98 o 
  -3   7   4     1796.32     1896.23     33.11 o 
  -2   7   4      822.27      724.98     41.56 o 
  -1   7   4      579.58      598.12     17.35 o 
   0   7   4      264.56      248.20     16.13 o 
   1   7   4      230.50      208.90     14.81 o 
   2   7   4      734.44      774.32     18.91 o 
   3   7   4      354.53      352.28     16.47 o 
   4   7   4     3735.25     3690.09     69.44 o 
   5   7   4       80.91       63.40     16.45 o 
   6   7   4     3270.85     3266.18     82.00 o 
   7   7   4      121.79      108.64     22.75 o 
   8   7   4        2.97        1.94     20.37 o 
   9   7   4       73.00       32.01     36.20 o 
  10   7   4       49.69      114.17     60.19 o 
 -11   8   4       26.97       -0.34     30.86 o 
 -10   8   4      270.01      242.70     32.95 o 
  -9   8   4      106.53       74.86     25.22 o 
  -8   8   4       73.29       69.75     27.45 o 
  -7   8   4      271.11      256.69     25.67 o 
  -6   8   4     1283.46     1305.98     52.83 o 
  -5   8   4      423.85      495.25     27.38 o 
  -4   8   4     2375.61     1996.17     35.87 o 
  -3   8   4      213.44      176.92     11.20 o 
  -2   8   4     2490.49     2498.61     44.48 o 
  -1   8   4     4931.80     5193.81     74.12 o 
   0   8   4      248.82      282.88     25.12 o 
   1   8   4     3562.24     3895.37     72.19 o 
   2   8   4     3513.56     3351.05     47.89 o 
   3   8   4      667.15      675.87     33.59 o 
   4   8   4     1176.14     1105.80     30.10 o 
   5   8   4       79.24       79.59     31.49 o 
   6   8   4        4.76        5.49     15.34 o 
   7   8   4      834.88      789.15     40.61 o 
   8   8   4       65.83       46.35     29.78 o 
   9   8   4       34.72        8.65     72.93 o 
  10   8   4      177.94      245.08     49.92 o 
 -11   9   4        2.65      -31.07     31.07 o 
 -10   9   4      152.58      149.29     31.20 o 
  -9   9   4      765.34      753.95     43.89 o 
  -8   9   4      496.21      489.13     35.07 o 
  -7   9   4      516.42      513.75     32.54 o 
  -6   9   4       63.85       32.10     23.10 o 
  -5   9   4      264.04      250.24     29.93 o 
  -4   9   4      577.45      527.48     18.18 o 
  -3   9   4      397.16      495.45     17.47 o 
  -2   9   4     2978.85     2727.63     48.48 o 
  -1   9   4       76.88       88.95     12.80 o 
   0   9   4    11113.56    11953.65    183.17 o 
   1   9   4      101.73       94.64     20.89 o 
   2   9   4      324.16      401.72     20.06 o 
   3   9   4        0.00       -6.62      6.62 o 
   4   9   4      736.45      738.77     24.81 o 
   5   9   4       19.49       34.61     15.29 o 
   6   9   4     1116.94     1097.01     60.23 o 
   7   9   4      251.44      229.14     39.61 o 
   8   9   4      505.11      590.10     55.48 o 
   9   9   4       28.18       72.90     35.07 o 
  10   9   4        2.78       33.63     37.05 o 
 -11  10   4      108.32      109.86     31.81 o 
 -10  10   4      136.88      123.13     28.49 o 
  -9  10   4      195.50      181.42     41.68 o 
  -8  10   4       25.91        1.28     18.11 o 
  -7  10   4      302.03      276.69     27.68 o 
  -6  10   4      103.52      105.86     21.74 o 
  -5  10   4     2966.50     2703.07     64.45 o 
  -4  10   4      215.31      183.44     10.03 o 
  -3  10   4     1645.44     1520.46     31.44 o 
  -2  10   4     1605.11     1612.67     42.06 o 
  -1  10   4      256.36      270.48     15.02 o 
   0  10   4     7313.94     8012.36    131.47 o 
   1  10   4      914.15      836.37     35.26 o 
   2  10   4     3271.42     3505.20     50.70 o 
   3  10   4     4524.79     4454.94     62.41 o 
   4  10   4      337.85      340.75     36.47 o 
   5  10   4     1614.60     1660.63     71.64 o 
   6  10   4       18.76       -1.41     48.41 o 
   7  10   4        0.01       16.30     26.46 o 
   8  10   4      141.95      215.13     42.06 o 
   9  10   4      263.83      311.35     48.39 o 
  10  10   4      187.14      272.92     51.74 o 
 -11  11   4       58.42       62.15     29.28 o 
 -10  11   4       80.17       81.57     27.89 o 
  -9  11   4     1064.43     1146.44     52.23 o 
  -8  11   4        0.68      -13.35     19.17 o 
  -7  11   4      119.81      133.62     22.70 o 
  -6  11   4        2.96       10.91     20.34 o 
  -5  11   4      477.22      495.64     25.79 o 
  -4  11   4      330.46      271.32     19.58 o 
  -3  11   4     4588.38     4431.12     73.02 o 
  -2  11   4     6051.54     6614.06     97.55 o 
  -1  11   4      176.92      127.04     12.48 o 
   0  11   4      306.81      320.47     21.32 o 
   1  11   4     3514.43     3503.23    120.14 o 
   2  11   4        9.28       15.15     10.11 o 
   3  11   4      529.96      585.32     23.97 o 
   4  11   4      416.70      444.26     29.27 o 
   5  11   4      773.74      819.63     53.76 o 
   6  11   4      122.80       61.24     28.08 o 
   7  11   4      787.26      771.95     84.35 o 
   8  11   4      293.51      290.60     46.25 o 
   9  11   4       66.33       74.83     37.60 o 
 -11  12   4       68.55      112.30     38.99 o 
 -10  12   4       21.99       23.22     25.70 o 
  -9  12   4       96.19       37.04     24.62 o 
  -8  12   4        0.86        5.43     19.03 o 
  -7  12   4      203.95      258.31     27.67 o 
  -6  12   4      738.67      682.98     51.33 o 
  -5  12   4     1359.46     1298.44     55.36 o 
  -4  12   4      379.31      351.67     21.94 o 
  -3  12   4     3482.28     3514.84     63.15 o 
  -2  12   4     2551.14     2686.55     51.61 o 
  -1  12   4      122.51      135.61     13.10 o 
   0  12   4      684.47      757.49     22.64 o 
   1  12   4      864.76      738.49     41.85 o 
   2  12   4      286.57      276.95     22.56 o 
   3  12   4     1325.30     1170.61     43.23 o 
   4  12   4      435.94      476.70     31.31 o 
   5  12   4      246.47      246.41     36.73 o 
   6  12   4        8.42      -11.16     30.89 o 
   7  12   4       37.80        2.87     78.24 o 
   8  12   4       22.85       28.36     32.42 o 
   9  12   4      243.99      263.65     49.00 o 
 -10  13   4       82.78      103.80     29.57 o 
  -9  13   4       94.19      105.19     26.71 o 
  -8  13   4      145.75       96.01     30.93 o 
  -7  13   4      951.60      973.94     73.14 o 
  -6  13   4       53.35       55.41     18.38 o 
  -5  13   4     1961.35     1984.71     50.79 o 
  -4  13   4        9.66        9.23     11.87 o 
  -3  13   4     3054.29     3247.48     61.05 o 
  -2  13   4     1768.48     1704.41     51.48 o 
  -1  13   4     1229.10     1338.31     33.97 o 
   0  13   4     3685.44     3750.19     61.80 o 
   1  13   4     1085.75     1155.00     38.80 o 
   2  13   4     1913.65     1836.19     90.63 o 
   3  13   4       62.70       42.86     13.04 o 
   4  13   4      234.42      231.51     24.75 o 
   5  13   4      140.80      174.90     34.42 o 
   6  13   4        4.38        2.07     25.93 o 
   7  13   4     1205.17     1122.71     70.84 o 
   8  13   4        8.43       92.54     35.76 o 
   9  13   4      353.71      276.73     50.54 o 
 -10  14   4       10.86        8.13     24.04 o 
  -9  14   4        9.21       37.89     23.84 o 
  -8  14   4      103.34       85.12     25.15 o 
  -7  14   4      526.32      512.90     48.42 o 
  -6  14   4     1474.57     1462.09     46.26 o 
  -5  14   4      806.35      780.23     33.65 o 
  -4  14   4     1700.39     1812.08     58.08 o 
  -3  14   4      241.94      259.58     21.76 o 
  -2  14   4       46.80       35.17     12.06 o 
  -1  14   4       83.14       88.38     13.18 o 
   0  14   4      257.48      263.67     22.59 o 
   1  14   4      146.51      209.14     27.26 o 
   2  14   4     2309.92     2335.76     51.56 o 
   3  14   4       51.48       57.53     21.99 o 
   4  14   4        5.71       -9.66     15.75 o 
   5  14   4        3.45      -14.16     23.72 o 
   6  14   4      392.31      365.69     47.50 o 
   7  14   4       49.93       69.65     34.50 o 
   8  14   4      109.55      115.03     41.81 o 
   9  14   4        2.33       63.55     36.93 o 
 -10  15   4      103.91       82.00     39.30 o 
  -9  15   4      207.47      183.00     40.50 o 
  -8  15   4      640.15      656.74     85.16 o 
  -7  15   4       40.65       55.98     22.13 o 
  -6  15   4       44.07       26.21     18.99 o 
  -5  15   4        1.00        0.65     13.80 o 
  -4  15   4      166.21      173.70     49.45 o 
  -3  15   4      319.47      300.47     21.32 o 
  -2  15   4      684.34      620.06     26.43 o 
  -1  15   4      445.57      554.04     31.24 o 
   0  15   4     3446.68     3610.63     89.36 o 
   1  15   4       50.74       55.34     16.56 o 
   2  15   4     1723.55     1816.45     45.60 o 
   3  15   4        1.29       -8.21     14.55 o 
   4  15   4       23.32       23.10     18.52 o 
   5  15   4      186.90      241.48     39.98 o 
   6  15   4       66.64       28.05     27.77 o 
   7  15   4       15.40       56.77     33.48 o 
   8  15   4      334.27      345.96     76.82 o 
   9  15   4      107.37      107.12     43.37 o 
 -10  16   4        7.18       30.09     55.23 o 
  -9  16   4        0.79       -3.78     25.84 o 
  -8  16   4      336.07      319.01     30.72 o 
  -7  16   4      254.06      247.14     26.87 o 
  -6  16   4      808.40      783.29     37.49 o 
  -5  16   4       32.45       42.89     22.47 o 
  -4  16   4     2871.51     2908.67     80.04 o 
  -3  16   4        6.06        5.87     20.56 o 
  -2  16   4      241.51      213.56     23.40 o 
  -1  16   4      252.12      237.66     25.30 o 
   0  16   4      339.98      332.22     26.53 o 
   1  16   4      464.57      535.94     34.85 o 
   2  16   4      558.54      530.07     51.51 o 
   3  16   4      447.71      443.91     31.43 o 
   4  16   4      118.95       93.13     21.95 o 
   5  16   4      269.20      355.13     73.28 o 
   6  16   4       13.73       33.29     29.72 o 
   7  16   4       22.29       56.23     34.84 o 
   8  16   4      353.06      318.05     53.38 o 
  -9  17   4      465.95      467.27     48.22 o 
  -8  17   4      483.19      443.36     44.46 o 
  -7  17   4      138.88      187.21     27.01 o 
  -6  17   4      230.60      200.40     25.51 o 
  -5  17   4       26.27       15.18     21.57 o 
  -4  17   4        0.59       19.76     19.86 o 
  -3  17   4       61.90       40.26     25.95 o 
  -2  17   4     3811.78     3745.71     86.81 o 
  -1  17   4      981.95      980.75     72.91 o 
   0  17   4      491.54      488.96     30.93 o 
   1  17   4     1196.44     1311.88     46.67 o 
   2  17   4      354.35      334.51     31.32 o 
   3  17   4      209.22      187.17     25.17 o 
   4  17   4      157.98      131.43     23.71 o 
   5  17   4      715.33      616.83     55.43 o 
   6  17   4      464.30      476.24     53.42 o 
   7  17   4       94.02      115.40     39.16 o 
   8  17   4      172.23      150.95     55.05 o 
  -9  18   4       39.00       37.61     30.40 o 
  -8  18   4      422.45      404.85     58.33 o 
  -7  18   4      321.06      376.73     41.50 o 
  -6  18   4      887.16      839.75     50.44 o 
  -5  18   4      673.10      751.65     59.97 o 
  -4  18   4      121.13       99.66     41.69 o 
  -3  18   4      319.58      412.15     44.32 o 
  -2  18   4        0.05      -18.54     20.65 o 
  -1  18   4      182.66      213.62     25.22 o 
   0  18   4       42.08       23.41     16.76 o 
   1  18   4      936.57     1006.50     42.82 o 
   2  18   4      674.92      689.04     38.98 o 
   3  18   4      757.31      713.94     39.48 o 
   4  18   4      443.00      414.90     47.04 o 
   5  18   4       67.84       98.29     33.22 o 
   6  18   4       82.41       18.96     32.13 o 
   7  18   4        9.67       44.37     35.61 o 
   8  18   4        2.95       33.74     37.50 o 
  -8  19   4       78.47       25.26     29.14 o 
  -7  19   4      560.72      468.09     44.28 o 
  -6  19   4      838.41      843.79     53.62 o 
  -5  19   4      199.52      171.56     38.06 o 
  -4  19   4       59.94       21.99     29.30 o 
  -3  19   4      112.83      115.66     31.23 o 
  -2  19   4      549.88      498.21     45.97 o 
  -1  19   4     2449.21     2541.49     71.21 o 
   0  19   4       44.31       59.70     20.09 o 
   1  19   4      225.70      236.29     28.24 o 
   2  19   4      352.53      369.23     31.83 o 
   3  19   4      170.43      155.65     26.09 o 
   4  19   4      200.51      253.80     44.96 o 
   5  19   4      222.88      260.50     46.59 o 
   6  19   4        0.36      -11.91     29.98 o 
   7  19   4      215.43      248.44     47.44 o 
  -8  20   4       97.25       54.58     31.88 o 
  -7  20   4       51.31       38.94     37.90 o 
  -6  20   4      320.11      332.39     52.80 o 
  -5  20   4      188.20      192.39     40.84 o 
  -4  20   4      361.35      334.97     46.81 o 
  -3  20   4       69.79       95.34     31.29 o 
  -2  20   4      438.40      425.69     45.37 o 
  -1  20   4      482.34      488.73     43.85 o 
   0  20   4       23.52       41.15     20.65 o 
   1  20   4      876.79      857.51     44.21 o 
   2  20   4     1068.34     1015.88     48.13 o 
   3  20   4      591.55      657.89     64.40 o 
   4  20   4      455.19      439.38     51.41 o 
   5  20   4      397.84      498.71     56.08 o 
   6  20   4       34.30       -8.76     31.83 o 
   7  20   4        4.45       54.28     53.81 o 
  -8  21   4      223.84      230.12     71.51 o 
  -7  21   4        1.71      -34.50     34.50 o 
  -6  21   4        1.01      -40.18     40.18 o 
  -5  21   4      557.55      553.06     82.22 o 
  -4  21   4      275.77      256.92     59.74 o 
  -3  21   4      239.89      260.96     42.24 o 
  -2  21   4        2.76        3.45     27.44 o 
  -1  21   4       14.12       -3.49     23.88 o 
   0  21   4      162.64      130.30     26.08 o 
   1  21   4       41.47       56.28     22.69 o 
   2  21   4      115.14       96.44     46.56 o 
   3  21   4       11.03       20.25     28.24 o 
   4  21   4       30.89       17.17     31.92 o 
   5  21   4        2.25       11.20     32.42 o 
   6  21   4      269.77      316.28     52.69 o 
  -7  22   4        0.43        1.48     36.80 o 
  -6  22   4      203.38      167.91     43.92 o 
  -5  22   4      293.85      312.79     51.50 o 
  -4  22   4       34.81       30.66     31.79 o 
  -3  22   4        1.50      -26.89     56.47 o 
  -2  22   4      400.97      498.53     50.34 o 
  -1  22   4       73.70       55.70     29.10 o 
   0  22   4       30.65        9.12     20.94 o 
   1  22   4      184.11      116.08     25.98 o 
   2  22   4      355.12      386.93     36.20 o 
   3  22   4        0.71       14.20     27.62 o 
   4  22   4     1215.22     1326.59     83.11 o 
   5  22   4        2.29      -19.49     32.89 o 
   6  22   4       29.02       13.64     37.73 o 
  -6  23   4      156.04      141.42     42.68 o 
  -5  23   4       54.47       13.05     34.60 o 
  -4  23   4      362.37      340.13     49.59 o 
  -3  23   4      154.43       47.18     32.60 o 
  -2  23   4      777.57      861.05    122.67 o 
  -1  23   4      271.69      330.03     36.18 o 
   0  23   4      204.95      161.74     35.92 o 
   1  23   4        1.06       -5.70     30.49 o 
   2  23   4       46.52       15.68     31.98 o 
   3  23   4      160.88      121.01     35.86 o 
   4  23   4       16.25       12.59     31.40 o 
   5  23   4       56.29       45.83     47.00 o 
  -6  24   4       36.84       54.73     51.78 o 
  -5  24   4      127.23      138.71     65.32 o 
  -4  24   4      200.68      254.09     47.53 o 
  -3  24   4      364.91      380.13     90.19 o 
  -2  24   4       75.82      151.82     39.70 o 
  -1  24   4       38.32       57.57     31.61 o 
   0  24   4       67.88       57.88     43.72 o 
   1  24   4      233.04      172.95     38.57 o 
   2  24   4      206.98      181.32     32.18 o 
   3  24   4      377.51      461.18     77.09 o 
   4  24   4       35.57       43.61     60.01 o 
  -5  25   4       39.39       49.61     37.75 o 
  -4  25   4       22.95        0.31     33.19 o 
  -3  25   4      308.12      273.85     48.97 o 
  -2  25   4       93.10       23.36     31.60 o 
  -1  25   4      217.85      155.42     54.70 o 
   0  25   4      205.23      230.65     58.59 o 
   1  25   4       59.51       60.19     32.23 o 
   2  25   4       84.15       66.03     52.93 o 
   3  25   4        3.81       -2.41     31.66 o 
   4  25   4        6.55       31.26     35.30 o 
  -4  26   4       18.93      -32.03     32.03 o 
  -3  26   4      448.86      460.90     58.19 o 
  -2  26   4        7.91        7.61     33.42 o 
  -1  26   4       34.42        9.20     46.20 o 
   0  26   4       20.73       30.21     32.75 o 
   1  26   4      327.15      324.97     47.07 o 
   2  26   4        0.05       30.98     52.75 o 
  -2  27   4       72.26       42.53     37.45 o 
  -1  27   4       51.45       82.84     49.56 o 
   0  27   4        1.01      -10.27     42.84 o 
   1  27   4        0.78        1.59     50.10 o 
 -11   0   5       57.61       67.44     45.49 o 
  -9   0   5      732.93      790.55     77.89 o 
  -7   0   5     2839.94     2847.68     80.13 o 
  -5   0   5       88.31      109.65     12.94 o 
  -3   0   5      643.23      689.25     29.78 o 
  -1   0   5      107.22       94.55     14.02 o 
   1   0   5     2689.01     2263.85     81.25 o 
   3   0   5     1384.92     1265.80     44.62 o 
   5   0   5     1380.05     1314.81     52.18 o 
   7   0   5     2719.74     2878.78     92.24 o 
   9   0   5      506.78      515.29     73.99 o 
 -12   1   5        0.19       -5.44     35.78 o 
 -11   1   5       73.11       40.31     31.63 o 
 -10   1   5      168.00      187.85     38.68 o 
  -9   1   5     2051.36     2049.80    114.62 o 
  -8   1   5     1038.27      964.00     41.70 o 
  -7   1   5     1743.30     1807.63     40.81 o 
  -6   1   5     6066.41     6130.56     74.42 o 
  -5   1   5       14.79       19.45      6.95 o 
  -4   1   5      552.31      602.55     15.13 o 
  -3   1   5       14.09       20.46      5.55 o 
  -2   1   5      340.80      374.40     14.54 o 
  -1   1   5     4418.55     4193.58     59.80 o 
   0   1   5      723.59      704.94     29.16 o 
   1   1   5      407.30      518.09     27.72 o 
   2   1   5       31.29       20.67      8.39 o 
   3   1   5      137.21      152.10     13.27 o 
   4   1   5      376.27      442.37     20.88 o 
   5   1   5     1450.61     1332.04     37.26 o 
   6   1   5     1536.17     1596.18     44.34 o 
   7   1   5        4.35       30.66     17.00 o 
   8   1   5      498.15      667.03     52.69 o 
   9   1   5       55.08       36.72     33.47 o 
  10   1   5       70.62       74.15     38.79 o 
 -12   2   5      148.55      150.87     45.94 o 
 -11   2   5       16.49      -23.38     55.58 o 
 -10   2   5       42.34       28.36     28.47 o 
  -9   2   5       78.12       67.96     28.94 o 
  -8   2   5      228.79      228.63     26.23 o 
  -7   2   5     1097.05     1105.02     29.82 o 
  -6   2   5      484.98      463.90     18.86 o 
  -5   2   5     4388.81     4130.14     52.40 o 
  -4   2   5    21017.03    21496.87    213.21 o 
  -3   2   5      266.89      238.36      9.53 o 
  -2   2   5      255.92      274.07     32.49 o 
  -1   2   5     2118.85     2090.36     35.08 o 
   0   2   5     6097.65     5940.34    123.43 o 
   1   2   5     2779.62     3307.78    128.51 o 
   2   2   5     4672.33     4706.31     70.56 o 
   3   2   5     1358.71     1454.97     38.88 o 
   4   2   5      900.86     1039.37     30.68 o 
   5   2   5       16.13       16.06     11.34 o 
   6   2   5       50.25       37.83     15.03 o 
   7   2   5     2137.46     2139.77     65.36 o 
   8   2   5      679.88      698.78     42.51 o 
   9   2   5      134.70      109.04     37.18 o 
  10   2   5      433.85      507.40     56.76 o 
 -12   3   5        5.14       13.88     33.43 o 
 -11   3   5      396.93      289.31     45.82 o 
 -10   3   5       77.97      121.02     48.50 o 
  -9   3   5      112.50      130.67     36.39 o 
  -8   3   5     1167.84     1089.27     44.68 o 
  -7   3   5      206.52      189.52     18.58 o 
  -6   3   5     1309.90     1403.46     35.96 o 
  -5   3   5      124.25      127.21      8.38 o 
  -4   3   5     2267.56     2172.38     31.20 o 
  -3   3   5     1893.28     2031.89     33.38 o 
  -2   3   5     7152.02     6706.25     80.54 o 
  -1   3   5     9395.40    10206.49    150.00 o 
   0   3   5       41.95       25.67     11.31 o 
   1   3   5     2947.59     2968.24     47.86 o 
   2   3   5      383.58      373.26     16.22 o 
   3   3   5     3192.75     3369.63     57.78 o 
   4   3   5     1632.22     1479.03     36.73 o 
   5   3   5        4.07       22.36     17.86 o 
   6   3   5       80.84       77.39     21.36 o 
   7   3   5      177.50      179.56     26.06 o 
   8   3   5      145.92      200.12     29.36 o 
   9   3   5       19.49       18.14     30.62 o 
  10   3   5      233.32      179.00     78.24 o 
 -12   4   5      220.92      240.69     49.36 o 
 -11   4   5       94.22       59.32     32.90 o 
 -10   4   5      254.04      191.21     37.83 o 
  -9   4   5       12.62      -15.06     18.69 o 
  -8   4   5      416.37      527.25     28.59 o 
  -7   4   5     1441.45     1386.37     40.20 o 
  -6   4   5     7089.97     6841.85     91.25 o 
  -5   4   5      488.43      469.94     17.82 o 
  -4   4   5     6639.20     6436.21     81.98 o 
  -3   4   5      535.21      509.80     17.99 o 
  -2   4   5     4048.35     4187.93     55.09 o 
  -1   4   5     7940.95     7710.16    101.02 o 
   0   4   5     2640.66     2517.77     50.13 o 
   2   4   5     3739.90     3710.90     59.89 o 
   3   4   5      801.72      763.21     24.76 o 
   4   4   5      130.67      109.84     13.36 o 
   5   4   5        1.51        8.43     10.90 o 
   6   4   5       26.51       32.89     14.22 o 
   7   4   5      249.24      262.97     28.91 o 
   8   4   5      326.81      375.27     35.17 o 
   9   4   5        1.00       34.94     32.15 o 
  10   4   5      349.54      374.73     52.06 o 
 -12   5   5       31.25       -2.04     33.08 o 
 -11   5   5        1.67      -27.49     27.49 o 
 -10   5   5      639.41      655.32     53.60 o 
  -9   5   5     1421.67     1496.46     84.36 o 
  -8   5   5      985.17     1007.98     44.76 o 
  -7   5   5      470.10      529.05     31.41 o 
  -6   5   5        0.07       20.32     13.85 o 
  -5   5   5        8.88        2.13      7.60 o 
  -4   5   5        4.57       15.88      7.79 o 
  -3   5   5     6402.59     6273.87     78.90 o 
  -2   5   5      621.23      507.24     15.43 o 
  -1   5   5     1779.48     1822.42     35.40 o 
   0   5   5      849.69     1040.76     29.35 o 
   2   5   5      535.23      627.21     40.29 o 
   3   5   5      259.94      263.43     15.58 o 
   4   5   5     6382.75     5905.66     90.64 o 
   5   5   5     1547.56     1552.55     40.50 o 
   6   5   5      707.66      705.09     49.43 o 
   7   5   5      961.59      935.27     44.26 o 
   8   5   5       65.91       60.29     24.55 o 
   9   5   5       23.49       38.89     26.04 o 
  10   5   5       14.15       40.18     50.10 o 
 -11   6   5        8.75      -30.09     30.09 o 
 -10   6   5      149.13      167.44     29.44 o 
  -9   6   5        4.50       59.29     22.66 o 
  -8   6   5        1.76       10.63     23.24 o 
  -7   6   5      816.51      829.58     33.29 o 
  -6   6   5     1111.14     1147.45     35.43 o 
  -5   6   5      184.50      270.60     14.55 o 
  -4   6   5      915.97     1141.67     25.61 o 
  -3   6   5      391.84      334.16     23.25 o 
  -2   6   5     3573.17     3618.72     50.20 o 
  -1   6   5     4072.61     4088.36     59.99 o 
   0   6   5      590.47      678.30     24.72 o 
   1   6   5      557.70      599.85     31.43 o 
   2   6   5     1539.28     1588.38     31.11 o 
   3   6   5      779.77      769.62     29.12 o 
   4   6   5     2385.38     2561.05     50.41 o 
   5   6   5       50.81       32.26     12.81 o 
   6   6   5       33.28       25.33     20.65 o 
   7   6   5      959.39      970.38     57.57 o 
   8   6   5      128.97      142.51     27.59 o 
   9   6   5      383.23      371.32     49.59 o 
  10   6   5       64.96      115.77     60.36 o 
 -11   7   5      658.60      673.74     58.19 o 
 -10   7   5       68.97       53.39     25.12 o 
  -9   7   5     1014.49     1086.07     49.82 o 
  -8   7   5     2006.49     2130.08     65.41 o 
  -7   7   5      316.85      334.28     24.14 o 
  -6   7   5      319.40      320.04     21.74 o 
  -5   7   5     1671.57     1691.10     33.93 o 
  -4   7   5       53.14       44.47     12.94 o 
  -3   7   5     1182.90      940.96     30.05 o 
  -2   7   5     2229.13     2545.77     44.24 o 
  -1   7   5      983.93      840.92     20.85 o 
   0   7   5      734.50      818.57     43.96 o 
   1   7   5     1562.97     1467.91     38.27 o 
   2   7   5       23.73       30.18     13.41 o 
   3   7   5     3644.16     3625.83     67.45 o 
   4   7   5     1448.48     1403.77     35.37 o 
   5   7   5     1790.12     1805.87     53.27 o 
   6   7   5     1042.59      949.52     43.60 o 
   7   7   5       22.44       52.37     20.22 o 
   8   7   5      450.48      452.62     71.07 o 
   9   7   5      176.66      135.43     65.67 o 
  10   7   5        1.70       84.79     56.82 o 
 -11   8   5       88.65       41.03     33.64 o 
 -10   8   5       53.65       38.75     35.46 o 
  -9   8   5        6.66      -15.81     33.43 o 
  -8   8   5       17.53       30.12     20.73 o 
  -7   8   5     1400.22     1305.93     41.36 o 
  -6   8   5      183.02      219.86     30.82 o 
  -5   8   5      576.24      526.99     24.54 o 
  -4   8   5      399.05      399.92     16.56 o 
  -3   8   5      973.45      986.89     23.97 o 
  -2   8   5     5769.28     6014.92     86.20 o 
  -1   8   5     1573.54     1853.10     34.32 o 
   0   8   5      131.37      185.22     19.01 o 
   1   8   5     6386.48     6507.81    114.78 o 
   2   8   5      232.34      282.13     17.89 o 
   3   8   5     1735.38     1672.82     36.36 o 
   4   8   5      275.92      307.95     17.89 o 
   5   8   5      390.57      358.14     26.40 o 
   6   8   5      510.73      433.76     44.11 o 
   7   8   5      691.79      702.24     54.93 o 
   8   8   5       84.01       46.42     49.65 o 
   9   8   5      168.33      196.20     75.50 o 
  10   8   5        5.52      -27.26     53.10 o 
 -11   9   5      199.29      260.56     40.93 o 
 -10   9   5      308.70      249.21     34.02 o 
  -9   9   5      355.82      439.16     31.69 o 
  -8   9   5      512.03      466.60     30.60 o 
  -7   9   5      261.33      272.56     23.47 o 
  -6   9   5        2.11      -11.50     11.50 o 
  -5   9   5     1583.02     1517.26     40.65 o 
  -4   9   5     1624.00     1607.10     27.66 o 
  -3   9   5        8.06       21.27      8.96 o 
  -2   9   5      658.39      541.64     20.23 o 
  -1   9   5     3400.87     3221.25     51.94 o 
   0   9   5     5663.69     6304.67    136.04 o 
   1   9   5     1303.47     1564.35     41.66 o 
   2   9   5      438.74      470.23     18.17 o 
   3   9   5     2298.53     2305.73     40.97 o 
   4   9   5     1212.51     1184.72     40.61 o 
   5   9   5      324.05      318.32     37.74 o 
   6   9   5      932.70     1000.96     74.17 o 
   7   9   5       69.07       35.48     28.40 o 
   8   9   5        0.84       23.40     32.00 o 
   9   9   5        3.72       14.94     33.57 o 
  10   9   5       47.08       15.90     45.32 o 
 -11  10   5       45.17       56.27     29.89 o 
 -10  10   5        1.43      -22.49     22.49 o 
  -9  10   5        1.19       -6.93     18.59 o 
  -8  10   5      533.74      508.44     32.20 o 
  -7  10   5       83.61       65.21     17.44 o 
  -6  10   5      411.39      393.46     24.68 o 
  -5  10   5      263.83      272.20     20.80 o 
  -4  10   5       98.41       94.79     10.90 o 
  -3  10   5      194.87      198.75     15.00 o 
  -2  10   5     1014.30     1106.31     55.49 o 
  -1  10   5        0.50       26.72      8.10 o 
   0  10   5      100.38       57.09     19.59 o 
   1  10   5      127.86      139.11     16.02 o 
   2  10   5     5996.44     5502.10    101.08 o 
   3  10   5        2.15       20.83     12.08 o 
   4  10   5     2785.78     2748.66    108.95 o 
   5  10   5      140.76      125.49     30.25 o 
   6  10   5      230.77      248.14     39.24 o 
   7  10   5       15.94       39.18     30.46 o 
   8  10   5      469.81      526.50     54.91 o 
   9  10   5       58.88       88.61     38.98 o 
 -11  11   5       24.25      -26.63     26.63 o 
 -10  11   5      525.53      488.71     41.25 o 
  -9  11   5      628.21      614.19     36.83 o 
  -8  11   5      879.52      951.86     40.57 o 
  -7  11   5      380.58      335.24     33.83 o 
  -6  11   5      482.92      439.12     26.63 o 
  -5  11   5      521.53      613.59     28.37 o 
  -4  11   5     6513.91     6570.57    112.09 o 
  -3  11   5     1913.39     1995.02     43.40 o 
  -2  11   5     9895.25     9822.03    134.71 o 
  -1  11   5      760.47     1003.60     26.03 o 
   0  11   5       17.11       91.76     15.09 o 
   1  11   5      311.26      321.74     21.49 o 
   2  11   5      287.73      222.23     17.76 o 
   3  11   5       34.49       35.20     12.52 o 
   4  11   5      314.57      320.54     37.65 o 
   5  11   5      662.28      667.15     51.95 o 
   6  11   5     1729.42     1701.13     78.29 o 
   7  11   5      125.09      184.11     39.86 o 
   8  11   5      127.36      187.61     41.93 o 
   9  11   5       43.47       51.75     57.88 o 
 -11  12   5       27.94      -26.63     26.63 o 
 -10  12   5       77.86       68.91     24.70 o 
  -9  12   5       14.03       26.11     20.35 o 
  -8  12   5      724.20      760.28     67.45 o 
  -7  12   5      155.22      157.42     21.58 o 
  -6  12   5       81.27       76.94     17.78 o 
  -5  12   5      335.94      350.99     23.80 o 
  -4  12   5     1437.22     1446.01     40.07 o 
  -3  12   5      373.01      412.15     21.08 o 
  -2  12   5      412.73      465.41     23.65 o 
  -1  12   5     1526.48     1674.66     40.70 o 
   0  12   5     2668.01     2751.04    109.75 o 
   1  12   5      997.60     1131.04     37.83 o 
   2  12   5     5430.25     5301.02     87.21 o 
   3  12   5       98.33      106.73     17.14 o 
   4  12   5      667.31      666.64     45.48 o 
   5  12   5        6.31        8.88     24.20 o 
   6  12   5      284.05      253.06     40.93 o 
   7  12   5      128.45      186.77     38.93 o 
   8  12   5       84.96      134.94     40.91 o 
   9  12   5      117.16      157.15     74.70 o 
 -10  13   5       22.04       27.45     25.22 o 
  -9  13   5       94.51       71.60     22.38 o 
  -8  13   5      110.14      122.17     23.35 o 
  -7  13   5        6.08       29.49     17.21 o 
  -6  13   5      237.17      218.21     23.56 o 
  -5  13   5       57.26       77.14     16.46 o 
  -4  13   5      561.66      489.01     31.16 o 
  -3  13   5      514.26      491.78     23.11 o 
  -2  13   5     1408.47     1418.60     36.42 o 
  -1  13   5     1606.70     1687.20     48.99 o 
   0  13   5      261.71      300.95     49.28 o 
   1  13   5      416.65      457.07     26.71 o 
   2  13   5      191.01      200.72     20.52 o 
   3  13   5       43.86       15.92     12.58 o 
   4  13   5       77.08       86.53     20.83 o 
   5  13   5       83.56       81.77     29.75 o 
   6  13   5       18.87       25.92     32.66 o 
   7  13   5      778.42      816.39    132.05 o 
   8  13   5      400.90      335.76     51.25 o 
   9  13   5        8.03       22.85     36.78 o 
 -10  14   5        1.26      -19.87     19.87 o 
  -9  14   5      153.83      107.15     24.80 o 
  -8  14   5       58.22       57.57     21.93 o 
  -7  14   5     1218.60     1259.46     56.36 o 
  -6  14   5       95.99       79.38     19.66 o 
  -5  14   5     2372.92     2445.78     58.11 o 
  -4  14   5      479.70      523.51     33.18 o 
  -3  14   5       35.79       28.64     12.09 o 
  -2  14   5      518.43      528.48     32.50 o 
  -1  14   5     3929.21     4027.31     85.80 o 
   0  14   5      447.16      450.15     27.70 o 
   1  14   5     1204.16     1192.98     41.52 o 
   2  14   5      916.85      905.74     32.48 o 
   3  14   5     2515.72     2607.18     74.42 o 
   4  14   5      376.71      365.66     30.48 o 
   5  14   5      448.78      464.19     48.17 o 
   6  14   5       23.63       20.84     28.47 o 
   7  14   5        9.92       55.06     34.64 o 
   8  14   5       16.72       -4.28     46.73 o 
   9  14   5      152.99      127.50     46.42 o 
 -10  15   5        5.74       36.16     23.50 o 
  -9  15   5      245.09      285.88     31.50 o 
  -8  15   5       89.75       70.39     22.93 o 
  -7  15   5      273.65      280.92     27.92 o 
  -6  15   5      310.67      280.46     30.35 o 
  -5  15   5       68.23       57.94     22.07 o 
  -4  15   5      431.21      390.83     31.59 o 
  -3  15   5     3378.56     3306.19     90.85 o 
  -2  15   5      969.16      983.87     40.35 o 
  -1  15   5     1373.84     1384.08     46.66 o 
   0  15   5      271.36      347.44     25.84 o 
   1  15   5      909.91      951.18     38.12 o 
   2  15   5       11.93        6.21     13.17 o 
   3  15   5     1053.95     1038.52     43.72 o 
   4  15   5      102.89       81.72     21.59 o 
   5  15   5      511.06      571.95     53.38 o 
   6  15   5        3.56      -15.29     25.14 o 
   7  15   5      740.74      630.58     93.11 o 
   8  15   5       27.63       66.61     37.15 o 
 -10  16   5        0.13      -41.24     41.24 o 
  -9  16   5      159.72      105.57     25.94 o 
  -8  16   5      100.01      168.45     29.87 o 
  -7  16   5      661.67      612.66     35.83 o 
  -6  16   5      719.45      777.68     69.62 o 
  -5  16   5      312.89      312.16     34.48 o 
  -4  16   5      878.17      903.37     58.76 o 
  -3  16   5      533.03      592.34     47.12 o 
  -2  16   5      929.70      908.21     43.40 o 
  -1  16   5      782.80      758.14     61.16 o 
   0  16   5       70.02       66.77     17.87 o 
   1  16   5     2350.71     2379.92     72.46 o 
   2  16   5       27.02       26.03     14.13 o 
   3  16   5     1049.56      990.36     44.07 o 
   4  16   5       42.90        8.02     18.96 o 
   5  16   5      161.36      178.53     37.46 o 
   6  16   5      106.38       67.59     34.30 o 
   7  16   5        0.58       54.24     35.01 o 
   8  16   5       50.99       67.01     39.60 o 
  -9  17   5       48.97        6.58     27.75 o 
  -8  17   5      441.80      472.71     41.77 o 
  -7  17   5      141.91      127.59     25.17 o 
  -6  17   5      203.67      188.23     30.61 o 
  -5  17   5        0.88      -15.36     20.80 o 
  -4  17   5       11.37       46.42     28.50 o 
  -3  17   5      166.06      138.54     32.40 o 
  -2  17   5      721.65      640.46     36.11 o 
  -1  17   5      266.09      279.17     26.28 o 
   0  17   5     1230.28     1282.65     47.46 o 
   1  17   5      918.00      871.92     40.21 o 
   2  17   5      232.16      216.83     31.00 o 
   3  17   5      418.80      366.27     31.20 o 
   4  17   5       56.00       55.47     22.45 o 
   5  17   5      156.82      220.04     40.80 o 
   6  17   5      181.23      153.75     39.73 o 
   7  17   5       67.62       70.71     38.01 o 
   8  17   5       12.60       -9.27     36.16 o 
  -9  18   5       35.82       12.07     29.19 o 
  -8  18   5      751.65      795.52     65.01 o 
  -7  18   5      134.03      162.50     25.74 o 
  -6  18   5     1724.47     1767.15     87.53 o 
  -5  18   5       27.09        6.33     30.00 o 
  -4  18   5      108.20      162.57     35.36 o 
  -3  18   5     1555.48     1510.01     72.72 o 
  -2  18   5      297.70      275.20     42.75 o 
  -1  18   5      152.95      143.18     23.53 o 
   0  18   5     1223.87     1248.03     53.13 o 
   1  18   5      114.00      172.28     24.42 o 
   2  18   5      694.08      722.77     62.96 o 
   3  18   5      402.81      322.89     35.00 o 
   4  18   5      545.09      606.41    110.02 o 
   5  18   5      399.65      393.72     49.96 o 
   6  18   5       66.31       10.26     31.93 o 
   7  18   5       87.41       74.29     40.80 o 
  -8  19   5       29.53       33.57     27.97 o 
  -7  19   5       19.12       69.11     36.81 o 
  -6  19   5        5.32      -15.46     28.29 o 
  -5  19   5       25.93       17.16     29.23 o 
  -4  19   5      669.90      673.03     56.32 o 
  -3  19   5      213.82      258.43     48.06 o 
  -2  19   5     1154.96     1184.39     63.03 o 
  -1  19   5      354.23      326.16     30.19 o 
   0  19   5      973.98     1121.35     47.98 o 
   1  19   5      346.40      386.67     31.08 o 
   2  19   5       21.17       -1.36     25.05 o 
   3  19   5      416.86      430.95     38.58 o 
   4  19   5      237.35      302.01     44.18 o 
   5  19   5        4.31       -1.74     30.53 o 
   6  19   5      423.72      556.94    100.99 o 
   7  19   5       25.95       -1.75     44.25 o 
  -8  20   5        4.33       25.22     45.23 o 
  -7  20   5       83.82       57.61     65.05 o 
  -6  20   5      268.28      255.97     45.72 o 
  -5  20   5      292.96      343.04     49.00 o 
  -4  20   5     1169.43     1074.43    168.08 o 
  -3  20   5      317.52      266.86    101.78 o 
  -2  20   5       50.86       37.64     28.72 o 
  -1  20   5        2.04        9.02     22.19 o 
   0  20   5      711.36      790.84     53.02 o 
   1  20   5      230.99      297.06     31.26 o 
   2  20   5      250.73      294.29     32.13 o 
   3  20   5        1.99       14.09     20.24 o 
   4  20   5       54.44       58.42     31.92 o 
   5  20   5        2.37        1.04     30.62 o 
   6  20   5        4.18      -28.50     28.50 o 
  -8  21   5        0.71       12.21     49.21 o 
  -7  21   5      511.08      500.86     98.07 o 
  -6  21   5      127.17      106.17     37.37 o 
  -5  21   5      262.08      182.34     51.95 o 
  -4  21   5      106.01      142.54     38.77 o 
  -3  21   5      387.94      399.86     47.60 o 
  -2  21   5      633.28      703.03     55.37 o 
  -1  21   5     1114.78     1048.91     52.59 o 
   0  21   5     1222.97     1356.09     76.15 o 
   1  21   5       29.12       20.77     20.67 o 
   2  21   5       30.56       11.37     23.23 o 
   3  21   5      136.51      134.24     27.20 o 
   4  21   5       55.28       32.86     30.75 o 
   5  21   5      690.95      641.91     63.63 o 
   6  21   5        3.42      -32.66     32.66 o 
  -7  22   5      311.26      197.73     49.29 o 
  -6  22   5       22.45       42.13     34.46 o 
  -5  22   5      241.57      371.37     53.89 o 
  -4  22   5        2.36       10.47     30.49 o 
  -3  22   5       90.26       91.78     34.96 o 
  -2  22   5      108.55      111.87     51.69 o 
  -1  22   5       88.28       35.07     28.82 o 
   0  22   5       47.32        6.73     25.56 o 
   1  22   5      998.29      880.60     47.63 o 
   2  22   5        9.27      -20.57     20.57 o 
   3  22   5      274.96      326.25     48.02 o 
   4  22   5       53.05       -8.25     36.02 o 
   5  22   5       37.44       28.85     34.10 o 
  -6  23   5       49.36       54.99     56.03 o 
  -5  23   5       59.47       73.36     39.04 o 
  -4  23   5       85.44       36.94     35.45 o 
  -3  23   5      356.55      312.24     47.45 o 
  -2  23   5       27.98       11.34     28.28 o 
  -1  23   5      365.98      413.22     47.31 o 
   0  23   5       54.28       63.35     34.70 o 
   1  23   5       99.34       60.62     24.81 o 
   2  23   5      530.31      454.07     38.96 o 
   3  23   5        0.63      -20.74     34.25 o 
   4  23   5       91.69       66.32     55.85 o 
   5  23   5      265.44      273.09     50.24 o 
  -6  24   5      169.71      223.92     50.47 o 
  -5  24   5      196.02      120.83     44.87 o 
  -4  24   5       29.29       17.84     31.16 o 
  -3  24   5       19.79       94.61     38.70 o 
  -2  24   5        0.54       44.09     31.60 o 
  -1  24   5       21.03       30.21     32.71 o 
   0  24   5       37.51       16.99     40.01 o 
   1  24   5       40.66        4.57     23.58 o 
   2  24   5        3.46       -9.59     22.87 o 
   3  24   5      496.29      457.71     54.57 o 
   4  24   5       80.77       38.04     37.03 o 
  -5  25   5       42.39       -4.39     33.53 o 
  -4  25   5       52.01       84.64     38.81 o 
  -3  25   5        6.56      -13.37     32.23 o 
  -2  25   5      562.91      629.66     58.95 o 
  -1  25   5       85.43      100.54     50.45 o 
   0  25   5      289.13      319.87     63.55 o 
   1  25   5        6.57       27.36     31.37 o 
   2  25   5        4.86       28.88     32.71 o 
   3  25   5        0.84        5.02     34.67 o 
  -4  26   5      160.79      148.87     67.62 o 
  -3  26   5       18.97       35.85     35.30 o 
  -2  26   5       25.70       14.57     34.96 o 
  -1  26   5        0.84      -19.65     39.12 o 
   0  26   5       60.39       41.07     47.26 o 
   1  26   5        7.49       11.33     31.86 o 
   2  26   5      191.91      334.91     78.42 o 
 -12   0   6      119.91      133.12     62.66 o 
 -10   0   6      988.08      910.74     85.14 o 
  -8   0   6     4388.05     4134.19    160.55 o 
  -6   0   6     9012.88     9140.45    145.97 o 
  -4   0   6     3243.05     3749.27     67.23 o 
  -2   0   6      435.07      485.43     32.48 o 
   0   0   6       36.15       61.07     20.71 o 
   2   0   6     7084.32     7068.45    141.46 o 
   4   0   6      862.91      990.86     44.05 o 
   6   0   6     4336.63     4512.23    160.82 o 
   8   0   6     1493.44     1562.69    105.15 o 
  10   0   6       42.72       79.83     59.12 o 
 -12   1   6      321.96      387.95     72.13 o 
 -11   1   6      137.18      128.47     39.36 o 
 -10   1   6       36.83       32.55     28.97 o 
  -9   1   6      104.92       55.93     42.04 o 
  -8   1   6     1430.59     1338.27     48.03 o 
  -7   1   6        1.97       13.01     12.37 o 
  -6   1   6      102.77      143.45     11.90 o 
  -5   1   6      412.73      463.63     14.82 o 
  -4   1   6       33.81       84.61     10.41 o 
  -3   1   6       63.67       72.68      8.15 o 
  -2   1   6     1101.97     1000.20     18.88 o 
  -1   1   6     1423.62     1324.41     33.56 o 
   0   1   6     5717.43     6264.13    127.29 o 
   1   1   6     4060.44     4330.93    101.16 o 
   2   1   6     2196.09     1973.48     39.81 o 
   3   1   6     3252.44     3224.51     57.76 o 
   4   1   6     1660.00     1505.12     38.24 o 
   5   1   6      145.89      175.59     17.89 o 
   6   1   6     2130.87     2244.71     88.45 o 
   7   1   6       34.11       31.84     18.00 o 
   8   1   6      464.96      495.31     48.64 o 
   9   1   6      106.03       54.69     36.52 o 
  10   1   6       73.60       75.86     38.87 o 
 -12   2   6      160.71      224.84     45.04 o 
 -11   2   6        0.21       18.15     29.66 o 
 -10   2   6      674.19      684.25     80.54 o 
  -9   2   6      727.28      808.05     53.15 o 
  -8   2   6      154.47      182.81     28.47 o 
  -7   2   6      416.17      392.58     19.69 o 
  -6   2   6     4643.75     4462.26     65.90 o 
  -5   2   6     4802.97     4891.44     60.39 o 
  -4   2   6      163.49      201.50      9.81 o 
  -3   2   6      207.25      189.52      9.39 o 
  -2   2   6       75.50       88.52      8.10 o 
  -1   2   6    30285.41    29096.81    347.29 o 
   0   2   6     2392.75     2331.23     49.33 o 
   2   2   6      806.08      804.55     24.53 o 
   3   2   6      386.11      435.06     19.86 o 
   4   2   6     2198.86     2283.99     48.60 o 
   5   2   6       64.72       56.66     14.17 o 
   6   2   6      618.97      649.49     30.68 o 
   7   2   6       93.88      104.78     24.24 o 
   8   2   6        9.64       -0.71     22.53 o 
   9   2   6     1144.61     1222.75     74.06 o 
  10   2   6       91.53       78.84     65.14 o 
 -12   3   6        8.78       27.65     38.34 o 
 -11   3   6      505.67      465.94     51.50 o 
 -10   3   6      128.06       82.42     33.34 o 
  -9   3   6        3.43       19.48     20.31 o 
  -8   3   6      583.76      564.62     34.82 o 
  -7   3   6        0.75       11.88     12.31 o 
  -6   3   6      341.47      367.86     17.58 o 
  -5   3   6      893.30      757.17     17.83 o 
  -4   3   6     1096.82     1255.88     26.98 o 
  -3   3   6     8970.06     8873.16    105.68 o 
  -2   3   6        2.68        8.33     11.83 o 
  -1   3   6      405.34      623.68     39.45 o 
   0   3   6     5489.77     5220.22     89.23 o 
   1   3   6     2748.69     3241.88     60.92 o 
   2   3   6     3255.97     3496.08     58.36 o 
   3   3   6     1116.69     1101.45     30.28 o 
   4   3   6       81.57       54.31     12.07 o 
   5   3   6     1938.11     1861.96     45.68 o 
   6   3   6       72.66       44.75     17.02 o 
   7   3   6      429.94      426.17     34.96 o 
   8   3   6      276.74      207.82     38.89 o 
   9   3   6       40.92       31.37     32.03 o 
  10   3   6       20.83       32.49     39.36 o 
 -12   4   6        1.70        2.33     36.04 o 
 -11   4   6       28.04      -24.24     33.72 o 
 -10   4   6        0.03      -25.84     25.84 o 
  -9   4   6      268.64      303.96     45.94 o 
  -8   4   6       34.94       27.05     20.12 o 
  -7   4   6     1188.90     1169.40     36.75 o 
  -6   4   6       49.28       49.78     13.88 o 
  -5   4   6      328.56      280.51     15.88 o 
  -4   4   6      137.26      144.58     11.29 o 
  -3   4   6       65.13       53.41      8.26 o 
  -2   4   6     9902.47     9988.94    116.04 o 
  -1   4   6     6922.70     6610.33     90.18 o 
   0   4   6      908.03     1041.69     30.86 o 
   1   4   6     8270.51     8356.98    121.06 o 
   2   4   6       47.47       34.36     12.57 o 
   3   4   6      850.97      703.34     24.57 o 
   4   4   6      171.10      200.99     16.90 o 
   5   4   6     2923.81     2949.64     60.06 o 
   6   4   6       86.19       82.66     17.03 o 
   7   4   6     1028.44     1063.92     66.94 o 
   8   4   6      585.53      514.21     47.85 o 
   9   4   6      387.88      529.58     54.19 o 
  10   4   6       51.54       50.98     52.57 o 
 -12   5   6       40.11       11.66     39.12 o 
 -11   5   6      394.57      383.84     48.95 o 
 -10   5   6       28.42       36.32     28.10 o 
  -9   5   6     2105.22     2065.87     65.19 o 
  -8   5   6       42.55       60.31     20.03 o 
  -7   5   6        0.61       -6.39     12.54 o 
  -6   5   6      211.05      198.48     14.66 o 
  -5   5   6     2446.97     2317.32     41.45 o 
  -4   5   6       77.00      160.17     11.60 o 
  -3   5   6     1762.30     1491.48     37.59 o 
  -2   5   6      124.66      102.26     10.18 o 
  -1   5   6    16743.36    16456.22    203.60 o 
   0   5   6      170.15      240.54     16.44 o 
   1   5   6     3044.65     3289.80     59.68 o 
   2   5   6     1599.58     1725.95     39.47 o 
   3   5   6       15.76       28.85     10.33 o 
   4   5   6      176.31      175.51     16.01 o 
   5   5   6     2495.72     2605.71     55.76 o 
   6   5   6       22.94       27.55     17.93 o 
   7   5   6        3.75       -9.06     19.44 o 
   8   5   6      101.98       90.34     35.65 o 
   9   5   6      109.87       27.08     53.81 o 
  10   5   6       45.01       53.81     58.59 o 
 -11   6   6       57.80       11.17     33.07 o 
 -10   6   6      212.59      261.24     43.34 o 
  -9   6   6       32.53       46.98     29.14 o 
  -8   6   6      542.13      614.59     31.85 o 
  -7   6   6      251.76      262.09     22.00 o 
  -6   6   6      260.00      256.90     19.82 o 
  -5   6   6     1606.25     1651.68     47.29 o 
  -4   6   6        6.95        4.92      7.98 o 
  -3   6   6      300.71      257.65     24.48 o 
  -2   6   6     1974.75     2114.76     39.23 o 
  -1   6   6     6364.74     6349.89     87.85 o 
   0   6   6     6124.94     6048.91    102.68 o 
   1   6   6        4.62        5.33      6.83 o 
   2   6   6     2387.50     2267.74     65.19 o 
   3   6   6      667.25      699.70     27.31 o 
   4   6   6        8.24        1.69     10.34 o 
   5   6   6      664.34      700.69     32.50 o 
   6   6   6       32.94       10.07     16.29 o 
   7   6   6        7.77       22.03     18.50 o 
   8   6   6      347.40      406.40     48.28 o 
   9   6   6       70.02       75.22     36.27 o 
  10   6   6       11.75       31.15     59.65 o 
 -11   7   6       71.98       15.66     33.79 o 
 -10   7   6      574.38      571.65     42.01 o 
  -9   7   6      706.01      708.31     49.12 o 
  -8   7   6      762.69      768.44     35.05 o 
  -7   7   6        4.59        4.20     12.95 o 
  -6   7   6      294.55      286.15     21.08 o 
  -5   7   6       41.59       31.05      9.99 o 
  -4   7   6     6254.52     6110.61     81.31 o 
  -3   7   6      733.24      797.03     21.46 o 
  -2   7   6     1285.98     1188.22     27.93 o 
  -1   7   6     2524.88     2559.03     56.97 o 
   0   7   6      829.31      784.51     28.36 o 
   1   7   6        0.02       29.72     11.22 o 
   2   7   6     2469.68     2420.93     63.29 o 
   3   7   6      524.93      603.74     23.16 o 
   4   7   6     2325.63     2334.89     49.06 o 
   5   7   6      262.43      246.80     24.16 o 
   6   7   6     2251.15     2291.80     86.76 o 
   7   7   6      316.67      241.54     81.69 o 
   8   7   6      408.90      337.85     47.06 o 
   9   7   6        2.86      -10.21     31.27 o 
 -11   8   6       11.92      -27.62     27.62 o 
 -10   8   6      181.33      225.91     31.79 o 
  -9   8   6      162.82      163.05     24.44 o 
  -8   8   6     1337.90     1285.74     44.41 o 
  -7   8   6       86.89       94.99     29.48 o 
  -6   8   6      856.87      869.62     38.30 o 
  -5   8   6      109.80       96.36     14.57 o 
  -4   8   6       68.49       86.66     10.88 o 
  -3   8   6      966.41     1094.00     29.20 o 
  -2   8   6      348.26      286.59     15.00 o 
  -1   8   6     1637.00     2060.93     45.00 o 
   0   8   6       51.49       23.38     11.05 o 
   1   8   6     3704.78     4007.55     77.37 o 
   2   8   6     6937.90     6868.14     88.13 o 
   3   8   6      102.90       92.11     12.39 o 
   4   8   6       49.50       32.75     15.73 o 
   5   8   6     1320.20     1158.40    115.77 o 
   6   8   6      627.25      628.35    174.54 o 
   7   8   6      172.01      154.26     39.39 o 
   8   8   6      147.60      169.34     40.30 o 
   9   8   6       80.77       81.77     38.00 o 
 -11   9   6       43.56       23.58     27.76 o 
 -10   9   6      119.01      132.60     28.06 o 
  -9   9   6       57.24       67.94     23.56 o 
  -8   9   6      101.76       82.07     19.71 o 
  -7   9   6      431.98      386.81     26.18 o 
  -6   9   6      623.12      637.48     29.52 o 
  -5   9   6      944.45      841.23     44.99 o 
  -4   9   6     2121.24     2167.63     43.71 o 
  -3   9   6     2135.84     1911.34     49.18 o 
  -2   9   6     4176.13     3988.06     78.52 o 
  -1   9   6     2076.14     1950.87     36.28 o 
   0   9   6     1928.39     2069.40     50.49 o 
   1   9   6     2533.87     2605.91     58.93 o 
   2   9   6      637.53      588.23     31.48 o 
   3   9   6     2663.59     2507.27     52.96 o 
   4   9   6      833.17      775.94     35.54 o 
   5   9   6     1044.54     1154.84     61.09 o 
   6   9   6      162.65      235.54     51.33 o 
   7   9   6       31.11       66.59     31.16 o 
   8   9   6       11.00      -27.01     54.34 o 
   9   9   6       30.95      -14.11     32.79 o 
 -11  10   6        7.68       16.88     42.78 o 
 -10  10   6      163.45      202.80     32.78 o 
  -9  10   6      134.86      134.97     24.30 o 
  -8  10   6      625.98      586.69     33.68 o 
  -7  10   6        9.51       -7.42     14.00 o 
  -6  10   6      235.48      232.59     22.36 o 
  -5  10   6       16.38        5.36     11.59 o 
  -4  10   6       75.99       67.84     10.86 o 
  -3  10   6     1465.27     1534.15     36.16 o 
  -2  10   6      199.96      192.14     14.23 o 
  -1  10   6      437.10      448.97     35.72 o 
   0  10   6     1673.48     1769.18     67.99 o 
   1  10   6     1022.63      929.52     68.72 o 
   2  10   6     1514.39     1550.33     39.63 o 
   3  10   6       46.62       32.65     13.71 o 
   4  10   6      454.53      427.24     66.56 o 
   5  10   6        1.11        5.53     25.14 o 
   6  10   6       56.97       14.01     28.64 o 
   7  10   6      937.21      949.46     65.90 o 
   8  10   6       44.01       47.70     35.67 o 
   9  10   6      170.09      154.51     62.31 o 
 -11  11   6       70.55      113.99     32.43 o 
 -10  11   6        4.23       13.02     24.49 o 
  -9  11   6      901.64      940.15     53.60 o 
  -8  11   6      130.78      146.20     23.74 o 
  -7  11   6        4.93       12.10     16.22 o 
  -6  11   6        3.09        5.32     13.59 o 
  -5  11   6      268.29      293.68     21.93 o 
  -4  11   6      228.76      286.31     16.65 o 
  -3  11   6     7078.77     6970.41    126.55 o 
  -2  11   6        2.11       -8.16      8.16 o 
  -1  11   6       18.73       52.38      8.91 o 
   0  11   6     1894.89     2115.57     53.80 o 
   1  11   6      411.60      429.18     28.23 o 
   2  11   6     1244.31     1248.43     36.51 o 
   3  11   6     1884.33     1714.64     57.89 o 
   4  11   6        0.87      -17.82     20.41 o 
   5  11   6     1243.85     1257.32     67.47 o 
   6  11   6       70.58       76.44     55.76 o 
   7  11   6      437.07      499.21     54.05 o 
   8  11   6       57.88       13.31     35.10 o 
   9  11   6       41.42       95.29     42.62 o 
 -11  12   6        0.59       -0.26     32.98 o 
 -10  12   6       69.07        4.37     21.77 o 
  -9  12   6      566.73      589.46     37.36 o 
  -8  12   6      516.37      526.92     73.58 o 
  -7  12   6     1429.27     1481.19     47.61 o 
  -6  12   6       14.15      -11.43     14.79 o 
  -5  12   6     1544.74     1626.80     51.46 o 
  -4  12   6       71.51       97.75     18.36 o 
  -3  12   6     2357.76     2318.17     53.73 o 
  -2  12   6      682.22      639.78     23.60 o 
  -1  12   6     5035.36     4818.54     95.08 o 
   0  12   6     3092.73     3086.43     84.78 o 
   1  12   6     1099.44     1047.78     37.45 o 
   2  12   6       54.84       33.74     13.17 o 
   3  12   6      721.41      689.10     29.37 o 
   4  12   6      107.10      116.31     29.39 o 
   5  12   6        7.19       28.75     26.68 o 
   6  12   6       13.15       -4.68     25.76 o 
   7  12   6      898.88      911.42     67.22 o 
   8  12   6       44.65       41.88     42.75 o 
   9  12   6      333.24      408.56     58.20 o 
 -10  13   6       93.87      127.86     27.50 o 
  -9  13   6       45.24       32.19     22.86 o 
  -8  13   6      100.62       64.58     28.46 o 
  -7  13   6       30.01       16.68     17.61 o 
  -6  13   6      118.83      131.74     20.48 o 
  -5  13   6      133.62      147.09     20.62 o 
  -4  13   6     1643.80     1721.81     53.48 o 
  -3  13   6     1974.10     1910.26     44.25 o 
  -2  13   6      306.40      287.60     30.43 o 
  -1  13   6      627.99      558.39     30.20 o 
   0  13   6       39.62       35.37     15.20 o 
   1  13   6      142.45      160.51     22.48 o 
   2  13   6      665.37      653.03     28.75 o 
   3  13   6      202.18      240.44     35.31 o 
   4  13   6     3381.31     3365.74     84.24 o 
   5  13   6      338.63      353.49     44.17 o 
   6  13   6        8.14      -12.85     27.77 o 
   7  13   6       12.28       17.06     31.43 o 
   8  13   6        0.78        6.40     34.79 o 
 -10  14   6        2.77       14.76     23.88 o 
  -9  14   6      113.24       99.45     24.90 o 
  -8  14   6      364.68      459.17     42.59 o 
  -7  14   6      101.24      120.93     21.98 o 
  -6  14   6      669.03      791.29     35.97 o 
  -5  14   6     1405.93     1461.34     44.94 o 
  -4  14   6     1731.83     1728.65     54.93 o 
  -3  14   6      171.50      152.47     17.13 o 
  -2  14   6     1312.47     1353.87     46.70 o 
  -1  14   6      141.29      189.17     21.70 o 
   0  14   6     1091.54     1007.98     38.83 o 
   1  14   6       29.54       42.31     15.07 o 
   2  14   6     1689.64     1814.58     48.98 o 
   3  14   6       44.53       44.54     18.65 o 
   4  14   6        5.27       15.00     18.98 o 
   5  14   6       75.07       80.08     60.80 o 
   6  14   6      214.92      223.49     44.34 o 
   7  14   6       59.00       90.89     36.35 o 
   8  14   6      429.15      384.33     56.70 o 
 -10  15   6      142.57      141.14     28.90 o 
  -9  15   6       75.78       57.52     24.28 o 
  -8  15   6       56.14       69.13     22.42 o 
  -7  15   6      958.07      883.43     40.56 o 
  -6  15   6      214.99      213.09     24.28 o 
  -5  15   6      302.94      271.36     29.32 o 
  -4  15   6      275.71      293.14     28.68 o 
  -3  15   6       56.94       38.72     33.90 o 
  -2  15   6      549.69      622.59     34.36 o 
  -1  15   6      723.59      790.46     36.30 o 
   0  15   6      825.13      875.69     38.05 o 
   1  15   6      239.15      226.15     23.84 o 
   2  15   6        4.23        8.32     14.11 o 
   3  15   6      256.70      295.27     29.09 o 
   4  15   6       86.57       92.60     23.14 o 
   5  15   6      113.25      106.20     33.40 o 
   6  15   6       90.92      109.34    100.01 o 
   7  15   6       67.07      105.22     49.48 o 
   8  15   6       30.30       42.93     36.57 o 
  -9  16   6       32.45       38.37     23.13 o 
  -8  16   6      343.56      401.14     34.29 o 
  -7  16   6      704.20      671.61     37.48 o 
  -6  16   6      754.03      809.15     58.15 o 
  -5  16   6       44.64        2.58     20.41 o 
  -4  16   6        3.43       21.86     25.22 o 
  -3  16   6       45.73       54.11     28.41 o 
  -2  16   6     1754.20     1660.33     54.02 o 
  -1  16   6      106.31      205.69     31.25 o 
   0  16   6     1713.16     1675.51     53.92 o 
   1  16   6       80.67      122.29     21.41 o 
   2  16   6     2387.35     2333.44     72.00 o 
   3  16   6      199.61      192.77     26.93 o 
   4  16   6        0.16      -17.46     17.46 o 
   5  16   6       73.18       42.00     29.16 o 
   6  16   6       14.45       26.30     41.78 o 
   7  16   6      192.55      193.45     44.61 o 
   8  16   6      290.21      323.81     56.13 o 
  -9  17   6      110.82       95.88     27.75 o 
  -8  17   6      250.77      214.08     29.74 o 
  -7  17   6       91.00       51.74     22.07 o 
  -6  17   6       31.37       32.29     42.40 o 
  -5  17   6     1503.38     1519.22     76.52 o 
  -4  17   6      841.43      832.14    116.21 o 
  -3  17   6      472.20      520.28     47.49 o 
  -2  17   6      346.42      304.67     28.95 o 
  -1  17   6      317.12      319.93     39.50 o 
   0  17   6      201.01      191.39     25.02 o 
   1  17   6       24.86       44.55     18.62 o 
   2  17   6       64.59       68.41     21.01 o 
   3  17   6      394.83      424.61     33.99 o 
   4  17   6      136.84      162.43     27.30 o 
   5  17   6      427.56      438.34     52.50 o 
   6  17   6      125.01      122.28     41.21 o 
   7  17   6       69.52       82.48     39.68 o 
  -9  18   6        1.02        8.07     28.49 o 
  -8  18   6       43.46       18.15     22.79 o 
  -7  18   6      915.01      917.04    119.13 o 
  -6  18   6       14.60       21.81     32.61 o 
  -5  18   6       30.08       20.12     27.56 o 
  -4  18   6        4.00        5.63     26.47 o 
  -3  18   6        0.89        1.67     24.03 o 
  -2  18   6      225.84      182.70     35.96 o 
  -1  18   6      919.15      954.44     43.65 o 
   0  18   6        4.10        5.00     18.33 o 
   1  18   6     1586.39     1727.03     56.67 o 
   2  18   6      615.69      626.47     38.73 o 
   3  18   6      571.86      553.03     39.05 o 
   4  18   6        5.21        2.24     21.23 o 
   5  18   6       18.04       43.36     32.41 o 
   6  18   6       15.50       21.23     34.80 o 
   7  18   6      116.77      162.78     46.30 o 
  -8  19   6      220.40      215.89     48.58 o 
  -7  19   6       41.94       46.71     36.08 o 
  -6  19   6      176.45      124.19     38.91 o 
  -5  19   6       75.83       56.15     31.24 o 
  -4  19   6      620.89      569.89     67.80 o 
  -3  19   6      644.83      689.70     74.26 o 
  -2  19   6      190.80      190.81     35.69 o 
  -1  19   6      861.27      945.63     65.47 o 
   0  19   6       44.64       22.63     18.86 o 
   1  19   6       57.96       54.13     21.64 o 
   2  19   6      177.52      168.60     32.56 o 
   3  19   6      393.57      434.15     35.93 o 
   4  19   6       28.23       25.20     30.54 o 
   5  19   6      338.95      351.52     50.57 o 
   6  19   6        5.45       27.67     33.94 o 
   7  19   6      102.10      173.89     47.38 o 
  -8  20   6       12.93       30.89     37.00 o 
  -7  20   6        1.29       17.93     33.14 o 
  -6  20   6      323.00      371.14     53.82 o 
  -5  20   6      215.20      183.13     41.99 o 
  -4  20   6       10.70       -9.18     39.83 o 
  -3  20   6        5.82       -0.34     26.20 o 
  -2  20   6       33.64       28.37     26.35 o 
  -1  20   6      625.34      590.07     39.05 o 
   0  20   6      943.65      972.46     46.24 o 
   1  20   6      344.18      387.28     68.42 o 
   2  20   6      142.08      115.03     25.69 o 
   3  20   6        5.34      -12.74     20.46 o 
   4  20   6       64.34       30.95     32.40 o 
   5  20   6        0.54       11.36     31.44 o 
   6  20   6       94.34      174.17     47.60 o 
  -7  21   6       12.68       -3.94     38.06 o 
  -6  21   6       50.64       86.73     39.82 o 
  -5  21   6       48.72       27.68     34.61 o 
  -4  21   6       29.36        1.86     35.49 o 
  -3  21   6      275.24      235.54     40.60 o 
  -2  21   6      132.10      145.32     36.10 o 
  -1  21   6       44.26       -3.18     20.59 o 
   0  21   6       15.03       25.44     20.53 o 
   1  21   6        0.61       -0.81     18.92 o 
   2  21   6      502.02      498.82     39.70 o 
   3  21   6      131.19      137.69     28.57 o 
   4  21   6      632.98      762.24     66.38 o 
   5  21   6      201.68      258.99     48.37 o 
   6  21   6       64.82       60.31     38.42 o 
  -7  22   6        5.43       -3.66     37.30 o 
  -6  22   6      101.80       67.13     38.72 o 
  -5  22   6      110.76      122.02     39.26 o 
  -4  22   6        3.60      -59.79     62.93 o 
  -3  22   6        0.13        3.94     29.14 o 
  -2  22   6       38.32       34.40     29.82 o 
  -1  22   6      158.26      205.46     36.54 o 
   0  22   6      252.23      376.98     63.61 o 
   1  22   6      144.41      146.73     29.25 o 
   2  22   6      214.40      200.83     31.41 o 
   3  22   6       57.41       69.10     35.76 o 
   4  22   6      256.70      266.69    115.59 o 
   5  22   6        5.48       59.58     36.16 o 
  -6  23   6        0.28        2.44     34.79 o 
  -5  23   6      109.55       89.30     37.47 o 
  -4  23   6      346.12      394.90     54.83 o 
  -3  23   6       15.82       49.74     33.79 o 
  -2  23   6      540.11      592.81     54.61 o 
  -1  23   6      340.45      387.25     46.62 o 
   0  23   6       52.19       28.50     29.11 o 
   1  23   6       51.80       50.94     25.10 o 
   2  23   6       83.84      115.04     32.17 o 
   3  23   6        2.78      -13.45     28.04 o 
   4  23   6      300.11      354.55     53.63 o 
  -5  24   6       16.79        2.37     84.08 o 
  -4  24   6       31.89        2.12     33.48 o 
  -3  24   6      131.74       66.49     37.32 o 
  -2  24   6       54.36      103.42     53.64 o 
  -1  24   6       18.76       24.43     29.96 o 
   0  24   6      256.46      286.86     49.48 o 
   1  24   6      408.21      385.84     53.39 o 
   2  24   6      268.76      248.33     35.00 o 
   3  24   6       57.58       87.49     38.57 o 
   4  24   6      118.79       76.57     41.55 o 
  -4  25   6       63.38       99.84     39.25 o 
  -3  25   6      601.17      620.59     96.74 o 
  -2  25   6       20.89       39.79     34.74 o 
  -1  25   6      218.87      288.18     64.43 o 
   0  25   6       40.40       67.73     32.18 o 
   1  25   6        9.15       -8.37     34.62 o 
   2  25   6       93.85      113.22     40.48 o 
   3  25   6       69.70      114.09     41.67 o 
  -3  26   6        0.12      -33.31     33.31 o 
  -2  26   6       41.92       90.87     38.74 o 
  -1  26   6      145.49      115.06     53.10 o 
   0  26   6       31.80       52.04     46.20 o 
   1  26   6      234.14      219.76     45.04 o 
 -11   0   7      329.10      446.96     73.46 o 
  -9   0   7       73.19       83.20     43.19 o 
  -7   0   7     4558.51     4533.60    111.52 o 
  -5   0   7       34.88       74.02     12.25 o 
  -3   0   7     3813.09     3838.81     68.41 o 
  -1   0   7      798.90      779.40     48.68 o 
   1   0   7      171.54      111.17     25.14 o 
   3   0   7     2469.00     2628.52     73.84 o 
   5   0   7       89.69      101.81     23.26 o 
   7   0   7        7.01        1.35     23.01 o 
   9   0   7      808.67      953.05     96.47 o 
 -12   1   7        4.59       19.85     49.74 o 
 -11   1   7      448.96      441.21     51.92 o 
 -10   1   7        5.33       45.03     49.56 o 
  -9   1   7      439.14      497.95     44.68 o 
  -8   1   7       36.91       39.03     28.14 o 
  -7   1   7     1168.53     1096.26     35.18 o 
  -6   1   7       21.70       24.38     10.31 o 
  -5   1   7     6395.09     6215.68     73.65 o 
  -4   1   7      422.74      406.97     15.21 o 
  -3   1   7      650.98      579.95     19.53 o 
  -2   1   7       23.05       23.57      7.01 o 
  -1   1   7     2870.96     2832.12    104.55 o 
   0   1   7      810.45      828.33     35.85 o 
   1   1   7     1650.99     1699.66     64.52 o 
   2   1   7      481.20      602.40     22.50 o 
   3   1   7     2051.35     1958.56     43.44 o 
   4   1   7      389.69      386.32     21.87 o 
   5   1   7      914.47      995.09     35.39 o 
   6   1   7      103.49      124.95     19.58 o 
   7   1   7      396.83      457.53     30.71 o 
   8   1   7       12.28        7.71     29.10 o 
   9   1   7      229.99      226.08     43.02 o 
  10   1   7       24.62        2.36     37.65 o 
 -12   2   7       10.67       41.37     39.99 o 
 -11   2   7       26.55      123.29     38.15 o 
 -10   2   7      150.42      189.73     37.85 o 
  -9   2   7      890.53      857.11     96.83 o 
  -8   2   7     1172.10     1212.71     89.78 o 
  -7   2   7      397.33      407.85     20.25 o 
  -6   2   7      731.83      677.23     22.88 o 
  -5   2   7       41.52       71.60     10.42 o 
  -4   2   7     1413.73     1645.99     27.78 o 
  -3   2   7     2230.85     2023.30     34.71 o 
  -2   2   7     8281.42     8358.10    100.16 o 
  -1   2   7    19305.05    18359.92    353.71 o 
   0   2   7     7442.62     7455.86    151.08 o 
   1   2   7     4119.16     4158.21     97.18 o 
   2   2   7      463.57      591.49     95.61 o 
   3   2   7      480.46      448.62     21.56 o 
   4   2   7      374.69      379.29     24.28 o 
   5   2   7      442.57      428.66     26.01 o 
   6   2   7     2953.71     2941.85     64.52 o 
   7   2   7      756.75      736.52     42.23 o 
   8   2   7     1010.86     1111.01     66.38 o 
   9   2   7       26.79       -4.49     32.02 o 
  10   2   7      119.13       30.38     48.06 o 
 -12   3   7       47.44      103.00     40.38 o 
 -11   3   7      242.61      276.83     44.81 o 
 -10   3   7        1.53       32.74     30.65 o 
  -9   3   7      268.34      263.75     53.28 o 
  -8   3   7     1244.36     1271.69     63.96 o 
  -7   3   7      450.99      507.59     25.45 o 
  -6   3   7     3268.39     3294.14     54.27 o 
  -5   3   7     3718.37     3853.08     50.97 o 
  -4   3   7      555.75      429.03     16.57 o 
  -3   3   7      684.30      744.98     20.14 o 
  -2   3   7     1361.34     1181.21     24.80 o 
  -1   3   7     6921.43     6537.79    109.01 o 
   0   3   7     6431.90     6265.00    106.39 o 
   1   3   7      932.15     1024.01     71.96 o 
   2   3   7     7819.41     7640.23    113.37 o 
   3   3   7      323.66      253.15     18.80 o 
   4   3   7      668.78      618.44     26.42 o 
   5   3   7       37.23       27.36     13.53 o 
   6   3   7        1.71      -13.04     14.05 o 
   7   3   7       23.91        6.53     20.82 o 
   8   3   7      111.37       73.48     26.49 o 
   9   3   7       41.06       38.68     35.11 o 
  10   3   7       86.49       98.07     63.55 o 
 -12   4   7      129.65      112.51     60.10 o 
 -11   4   7       56.92       -3.88     57.71 o 
 -10   4   7       44.26       52.93     30.42 o 
  -9   4   7      202.68      188.95     27.95 o 
  -8   4   7     1701.23     1833.52     58.11 o 
  -7   4   7      134.70      144.88     22.40 o 
  -6   4   7       17.18        1.63     12.62 o 
  -5   4   7      219.41      286.34     20.49 o 
  -4   4   7      254.10      252.50     16.15 o 
  -3   4   7      641.19      718.08     25.21 o 
  -2   4   7    15325.33    14481.87    183.39 o 
  -1   4   7     1923.99     2470.53     83.93 o 
   0   4   7     1362.44     1291.37     36.74 o 
   2   4   7      628.95      699.03     41.24 o 
   3   4   7       32.52       43.20     10.70 o 
   4   4   7      431.88      466.84     32.00 o 
   5   4   7      111.00      127.36     20.31 o 
   6   4   7       48.90       71.01     20.10 o 
   7   4   7      187.63      227.56     29.74 o 
   8   4   7      226.43      298.63     34.66 o 
   9   4   7       31.60      -46.02     46.02 o 
 -11   5   7      124.94       86.88     44.96 o 
 -10   5   7        7.60      -13.98     23.45 o 
  -9   5   7      768.10      903.72     52.42 o 
  -8   5   7        8.16       34.14     16.68 o 
  -7   5   7        5.13      -14.68     14.68 o 
  -6   5   7      751.94      785.17     41.45 o 
  -5   5   7     3930.69     4036.17     61.47 o 
  -4   5   7     8478.73     8075.38    101.65 o 
  -3   5   7     5807.21     6167.82     80.00 o 
  -2   5   7     8453.23     8281.12    112.68 o 
  -1   5   7     2990.10     3117.88     95.45 o 
   0   5   7      198.25      187.13     16.30 o 
   1   5   7     2017.87     2033.52     39.76 o 
   2   5   7     2821.76     2848.46     52.82 o 
   3   5   7     1421.32     1317.47     38.95 o 
   4   5   7      803.48      742.13     28.77 o 
   5   5   7     1051.29     1115.23     36.52 o 
   6   5   7       41.61       20.58     17.45 o 
   7   5   7      298.75      256.46     40.83 o 
   8   5   7        7.49       20.72     29.80 o 
   9   5   7       59.58       78.06     53.28 o 
 -11   6   7       59.28       89.62     37.70 o 
 -10   6   7      284.07      368.13     43.03 o 
  -9   6   7      984.73     1050.02     49.18 o 
  -8   6   7      374.29      384.06     31.43 o 
  -7   6   7      679.99      672.42     30.28 o 
  -6   6   7      388.93      415.64     23.35 o 
  -5   6   7      648.89      672.30     22.57 o 
  -4   6   7      225.66      290.82     19.08 o 
  -3   6   7     5212.64     5351.81     79.33 o 
  -2   6   7     1570.48     1663.35     34.67 o 
  -1   6   7      583.93      466.05     20.57 o 
   0   6   7     2147.52     2238.89     67.09 o 
   1   6   7     5733.84     5616.59     82.66 o 
   2   6   7       37.77       50.10     16.29 o 
   3   6   7        5.84       32.58     10.57 o 
   4   6   7       81.06       76.99     16.40 o 
   5   6   7      153.13      178.74     19.06 o 
   6   6   7      250.52      242.63     54.26 o 
   7   6   7     1760.71     1640.94    134.09 o 
   8   6   7       85.29       45.58     32.54 o 
   9   6   7       80.20      109.47     38.79 o 
 -11   7   7      380.11      405.32     50.69 o 
 -10   7   7       12.99       23.38     24.58 o 
  -9   7   7      170.84      166.03     28.09 o 
  -8   7   7      789.48      761.74     34.58 o 
  -7   7   7      138.31      128.99     18.42 o 
  -6   7   7      128.80      138.88     16.95 o 
  -5   7   7     3020.41     2977.10     50.42 o 
  -4   7   7     3233.85     3304.67     52.42 o 
  -3   7   7     2087.75     1876.10     35.12 o 
  -2   7   7    10630.38    10973.05    144.77 o 
  -1   7   7     1489.21     1454.61     30.70 o 
   0   7   7      650.09      768.21     30.01 o 
   1   7   7     1293.18     1388.57     47.82 o 
   2   7   7      907.36      911.04     24.81 o 
   3   7   7     9126.84     9116.82    129.22 o 
   4   7   7       65.42       78.25     18.68 o 
   5   7   7      319.90      329.77     38.61 o 
   6   7   7      107.37       57.31     36.20 o 
   7   7   7        3.06       33.48     29.84 o 
   8   7   7      190.81      200.66     42.11 o 
   9   7   7      169.04      228.52     45.97 o 
 -11   8   7       40.42       59.98     34.91 o 
 -10   8   7        3.81       37.76     25.62 o 
  -9   8   7     1549.63     1665.53     79.48 o 
  -8   8   7        3.16      -15.95     15.95 o 
  -7   8   7      192.73      223.02     24.16 o 
  -6   8   7      384.57      440.55     37.14 o 
  -5   8   7       77.19       86.61     11.61 o 
  -4   8   7       47.60       45.61      9.98 o 
  -3   8   7     1062.84      989.14     28.03 o 
  -2   8   7       25.51       11.93      8.53 o 
  -1   8   7     3055.44     3086.28     51.17 o 
   0   8   7     1820.04     1850.62     47.98 o 
   1   8   7     1695.15     1550.95     43.65 o 
   2   8   7       65.20       33.53     25.10 o 
   3   8   7      395.82      452.27     31.67 o 
   4   8   7      821.97      798.88     37.90 o 
   5   8   7     1537.62     1555.31     76.65 o 
   6   8   7        0.32       22.21     27.06 o 
   7   8   7     1074.44      996.00    108.78 o 
   8   8   7      140.75      146.74     49.12 o 
   9   8   7      174.92      274.51     50.24 o 
 -11   9   7      238.03      283.58     37.78 o 
 -10   9   7      579.44      523.55     41.87 o 
  -9   9   7      215.34      191.21     32.61 o 
  -8   9   7        6.46        8.95     16.73 o 
  -7   9   7        6.08       -6.53     15.82 o 
  -6   9   7       89.22       97.33     17.07 o 
  -5   9   7     1539.06     1455.65     40.04 o 
  -4   9   7      303.21      247.53     15.17 o 
  -3   9   7      274.87      215.11     18.86 o 
  -2   9   7      307.35      286.05     15.47 o 
  -1   9   7      112.31      281.55     41.65 o 
   0   9   7      687.72      741.92     30.28 o 
   1   9   7       30.29       46.59     15.47 o 
   2   9   7     7899.31     7675.49    132.74 o 
   3   9   7     4349.32     4282.30    116.25 o 
   4   9   7     2968.84     2897.12     94.48 o 
   5   9   7      104.39      109.10     30.87 o 
   6   9   7       39.07       59.64     29.93 o 
   7   9   7       87.46       70.44     33.89 o 
   8   9   7       67.60       35.46     36.36 o 
   9   9   7       49.45      123.51     43.30 o 
 -11  10   7       31.72       33.24     30.99 o 
 -10  10   7      342.15      325.26     45.79 o 
  -9  10   7      329.80      301.49     29.52 o 
  -8  10   7       65.63      119.65     22.01 o 
  -7  10   7      636.29      628.46     32.39 o 
  -6  10   7      882.93      878.84     34.16 o 
  -5  10   7       99.31      140.58     18.68 o 
  -4  10   7     3723.81     3758.21     78.65 o 
  -3  10   7       48.50       43.25     19.83 o 
  -2  10   7     4521.03     4366.02    106.06 o 
  -1  10   7      496.66      471.85     21.67 o 
   0  10   7     1001.15      966.72     34.97 o 
   1  10   7     1216.03     1279.17     40.94 o 
   2  10   7      552.08      543.11     25.84 o 
   3  10   7      546.84      558.55     27.74 o 
   4  10   7       47.10       63.14     26.77 o 
   5  10   7     1325.91     1297.01     68.43 o 
   6  10   7     1077.97     1079.54     67.15 o 
   7  10   7       37.67       64.44     32.04 o 
   8  10   7      146.20      128.23     41.19 o 
   9  10   7      488.28      356.97    114.88 o 
 -11  11   7        9.50      -29.72     29.72 o 
 -10  11   7      421.94      409.46     39.36 o 
  -9  11   7      352.57      314.01     30.53 o 
  -8  11   7       17.63       27.25     25.19 o 
  -7  11   7       31.12       39.96     18.08 o 
  -6  11   7       30.65       70.37     17.45 o 
  -5  11   7        0.89      -11.87     11.92 o 
  -4  11   7     1895.72     1787.49     37.71 o 
  -3  11   7        0.58        1.84     10.04 o 
  -2  11   7       10.09       49.61     10.16 o 
  -1  11   7     1408.34     1373.14     43.14 o 
   0  11   7     2191.35     2251.29     57.42 o 
   1  11   7      606.85      700.48     31.85 o 
   2  11   7     6440.30     6247.98    101.53 o 
   3  11   7      162.05      172.04     19.60 o 
   4  11   7     1397.63     1330.31     67.25 o 
   5  11   7       12.55       28.39     27.27 o 
   6  11   7      525.06      498.56     52.62 o 
   7  11   7       86.98       48.10     34.02 o 
   8  11   7      140.16      162.98     42.85 o 
   9  11   7      233.07      240.21     51.50 o 
 -10  12   7       41.68       41.04     25.78 o 
  -9  12   7       22.87       32.65     21.25 o 
  -8  12   7      199.58      248.30     26.99 o 
  -7  12   7        4.50      -15.05     15.05 o 
  -6  12   7      631.49      640.15     31.92 o 
  -5  12   7      169.26      165.93     19.87 o 
  -4  12   7        4.79        2.12     14.84 o 
  -3  12   7      121.81      131.77     14.77 o 
  -2  12   7      929.69      948.21     67.06 o 
  -1  12   7     2647.63     2828.87     67.55 o 
   0  12   7      791.07      908.97     53.07 o 
   1  12   7      555.15      638.25     37.23 o 
   2  12   7       24.47       25.95     14.31 o 
   3  12   7      117.50      115.79     18.12 o 
   4  12   7      482.25      500.59     46.87 o 
   5  12   7      990.52      950.96     71.34 o 
   6  12   7      174.33      200.80     41.68 o 
   7  12   7      191.78      134.05     38.27 o 
   8  12   7      444.87      482.31     60.02 o 
 -10  13   7       91.64      120.13     36.44 o 
  -9  13   7       42.25       44.79     23.11 o 
  -8  13   7       15.30       -4.11     18.56 o 
  -7  13   7      655.72      699.92     36.51 o 
  -6  13   7      254.37      267.03     24.70 o 
  -5  13   7      180.70      174.72     20.66 o 
  -4  13   7      572.19      507.87     57.20 o 
  -3  13   7        5.45      -12.25     12.46 o 
  -2  13   7      205.51      210.28     22.84 o 
  -1  13   7      347.03      353.46     25.99 o 
   0  13   7      300.94      251.45     23.47 o 
   1  13   7      122.76      118.21     19.48 o 
   2  13   7       92.55       90.35     19.85 o 
   3  13   7      439.61      463.99     38.31 o 
   4  13   7      108.12       86.76     30.37 o 
   5  13   7      740.79      799.39     60.21 o 
   6  13   7       33.00       28.06     43.99 o 
   7  13   7       65.36       16.57     35.31 o 
   8  13   7        2.46       14.50     36.54 o 
 -10  14   7       18.85       33.22     23.03 o 
  -9  14   7      354.83      312.15     32.23 o 
  -8  14   7      260.36      185.03     47.02 o 
  -7  14   7      760.88      853.76     40.47 o 
  -6  14   7      281.89      327.04     26.95 o 
  -5  14   7      175.72      166.17     25.71 o 
  -4  14   7      280.94      284.45     35.92 o 
  -3  14   7     2459.46     2352.95     63.60 o 
  -2  14   7      447.00      428.04     29.07 o 
  -1  14   7     1378.00     1354.78     46.58 o 
   0  14   7      241.65      249.84     34.56 o 
   1  14   7      584.07      595.34     32.86 o 
   2  14   7       14.62        6.35     13.87 o 
   3  14   7       21.23        4.64     18.23 o 
   4  14   7       31.55       51.42     22.33 o 
   5  14   7     1283.53     1412.23    109.22 o 
   6  14   7       72.04       75.90     33.85 o 
   7  14   7      623.06      640.62     88.15 o 
   8  14   7       19.09       59.13     40.53 o 
 -10  15   7       21.23       31.23     24.87 o 
  -9  15   7      117.30      101.61     26.23 o 
  -8  15   7        5.20        1.15     19.93 o 
  -7  15   7      973.78     1045.09     44.31 o 
  -6  15   7      541.16      525.09     32.06 o 
  -5  15   7     1369.90     1322.31     68.28 o 
  -4  15   7      141.93      211.58     49.21 o 
  -3  15   7     4633.84     4615.44     99.20 o 
  -2  15   7        1.56        3.81     14.76 o 
  -1  15   7      353.99      395.33     29.47 o 
   0  15   7      921.60      942.90     53.09 o 
   1  15   7      144.95      157.62     22.97 o 
   2  15   7      112.53      120.67     19.28 o 
   3  15   7     1822.09     1942.86    109.25 o 
   4  15   7      228.50      207.62     29.05 o 
   5  15   7      227.38      332.18     47.13 o 
   6  15   7      109.02      110.15     54.96 o 
   7  15   7       24.62       31.66     38.26 o 
   8  15   7        0.12      -26.83     55.49 o 
  -9  16   7      179.93      205.63     29.70 o 
  -8  16   7       12.84       33.00     21.72 o 
  -7  16   7       16.85        3.58     19.07 o 
  -6  16   7     1239.25     1287.91     73.17 o 
  -5  16   7       25.54       21.75     28.10 o 
  -4  16   7       17.57       32.81     27.18 o 
  -3  16   7       28.48       32.08     49.48 o 
  -2  16   7     1154.62     1336.81     59.58 o 
  -1  16   7      426.10      430.04     30.98 o 
   0  16   7      750.22      785.31     39.58 o 
   1  16   7     2591.14     2575.76     68.50 o 
   2  16   7      566.63      570.96     39.19 o 
   3  16   7       39.20        2.50     19.53 o 
   4  16   7       12.72       -6.54     20.56 o 
   5  16   7       70.99       18.45     29.41 o 
   6  16   7       57.08       71.77     37.98 o 
   7  16   7      173.13      239.02     47.83 o 
  -9  17   7        1.58       -8.80     23.02 o 
  -8  17   7       57.98       35.64     22.36 o 
  -7  17   7        2.94       -8.66     21.45 o 
  -6  17   7     1528.17     1625.65     83.93 o 
  -5  17   7      408.59      400.98     48.31 o 
  -4  17   7       60.34      129.59     32.10 o 
  -3  17   7       16.04       27.83     25.15 o 
  -2  17   7       43.35       65.56     20.40 o 
  -1  17   7       12.33       18.15     17.56 o 
   0  17   7        7.54       37.47     23.25 o 
   1  17   7       99.52      105.74     22.36 o 
   2  17   7        4.00       14.77     26.81 o 
   3  17   7      731.95      835.67     50.45 o 
   4  17   7      350.39      299.82     33.58 o 
   5  17   7        9.89      -24.42     24.42 o 
   6  17   7       21.29        4.07     33.60 o 
   7  17   7       25.26        5.68     35.91 o 
  -9  18   7      112.98      106.10     32.11 o 
  -8  18   7      944.27      965.51     55.53 o 
  -7  18   7       42.99       44.22     34.45 o 
  -6  18   7      135.83      136.54     39.45 o 
  -5  18   7        0.13        2.95     26.90 o 
  -4  18   7      152.96      175.05     76.29 o 
  -3  18   7        0.03        2.16     40.45 o 
  -2  18   7      599.99      621.16     38.37 o 
  -1  18   7       95.19       98.67     23.28 o 
   0  18   7     2400.06     2507.11     71.05 o 
   1  18   7        5.46       27.01     20.51 o 
   2  18   7      574.44      585.01     38.97 o 
   3  18   7       13.20       -9.54     20.57 o 
   4  18   7      127.41      119.54     27.44 o 
   5  18   7       22.75       -5.60     31.81 o 
   6  18   7      308.51      288.48     50.85 o 
   7  18   7        5.88      -19.87     39.39 o 
  -8  19   7        2.60       29.66     50.98 o 
  -7  19   7      207.28      232.52     44.83 o 
  -6  19   7        1.90       -1.80     30.70 o 
  -5  19   7        2.07       13.24     28.71 o 
  -4  19   7      502.63      526.81     52.96 o 
  -3  19   7      106.55       74.36     31.04 o 
  -2  19   7      372.83      368.60     77.98 o 
  -1  19   7      151.28      117.43     25.64 o 
   0  19   7      131.17      151.65     25.93 o 
   1  19   7      438.62      449.79     43.93 o 
   2  19   7      350.67      374.70     34.57 o 
   3  19   7        1.43      -18.65     18.65 o 
   4  19   7       16.88       31.93     31.69 o 
   5  19   7       90.91       52.01     36.29 o 
   6  19   7        6.57       35.30     37.33 o 
  -8  20   7       15.12      -30.85     30.85 o 
  -7  20   7       30.15       -2.39     32.79 o 
  -6  20   7      103.94       96.31     50.80 o 
  -5  20   7       33.53       88.55     48.77 o 
  -4  20   7      113.56       49.00     32.44 o 
  -3  20   7        8.64        3.38     26.33 o 
  -2  20   7        6.88        8.18     25.05 o 
  -1  20   7      468.56      490.79     51.05 o 
   0  20   7      440.62      382.17     33.87 o 
   1  20   7        7.73       -8.77     23.68 o 
   2  20   7       37.38       16.99     21.27 o 
   3  20   7       17.50      -20.47     34.52 o 
   4  20   7      107.20      136.13     43.81 o 
   5  20   7        9.49       10.48     32.77 o 
   6  20   7      138.41      119.64     45.18 o 
  -7  21   7       34.57       66.83     40.43 o 
  -6  21   7        0.33        6.78     36.20 o 
  -5  21   7      291.82      310.74     62.31 o 
  -4  21   7       39.56       56.03     32.67 o 
  -3  21   7       59.90       71.06     32.17 o 
  -2  21   7      173.44      151.16     49.83 o 
  -1  21   7      262.27      262.70     31.95 o 
   0  21   7       14.93       23.04     21.62 o 
   1  21   7      126.46       91.31     29.11 o 
   2  21   7       73.73       62.09     24.54 o 
   3  21   7      173.20      212.08     31.77 o 
   4  21   7        5.68       -4.75     41.51 o 
   5  21   7      103.76      146.58     82.58 o 
  -7  22   7      426.31      318.99    111.70 o 
  -6  22   7       40.94      -13.75     33.69 o 
  -5  22   7       17.31      -12.05     30.61 o 
  -4  22   7       32.99       41.74     45.40 o 
  -3  22   7      267.30      312.63     46.09 o 
  -2  22   7       58.00       36.56     30.97 o 
  -1  22   7      448.87      486.59     49.60 o 
   0  22   7      231.89      235.68     31.16 o 
   1  22   7      229.46      179.46     29.86 o 
   2  22   7       47.06       67.10     25.68 o 
   3  22   7        2.48       -5.76     30.16 o 
   4  22   7        0.14      -17.41     31.84 o 
   5  22   7       86.35      143.46     43.67 o 
  -6  23   7      195.60      220.65     50.00 o 
  -5  23   7      251.73      226.54     90.81 o 
  -4  23   7      103.41      176.74     92.23 o 
  -3  23   7      539.97      529.23     92.05 o 
  -2  23   7       19.01       12.46     29.51 o 
  -1  23   7       85.71       49.47     36.82 o 
   0  23   7        4.93       58.70     30.64 o 
   1  23   7      168.42      144.80     29.30 o 
   2  23   7      265.91      252.92     38.77 o 
   3  23   7       33.63       10.62     31.97 o 
   4  23   7       19.23       59.92     72.49 o 
  -5  24   7      129.41       88.30     64.61 o 
  -4  24   7        6.08      -28.40     28.40 o 
  -3  24   7       23.11       21.68     34.40 o 
  -2  24   7        6.09       14.26     35.58 o 
  -1  24   7      260.87      293.64     90.90 o 
   0  24   7       81.44       97.11     34.98 o 
   1  24   7      285.30      257.04     35.75 o 
   2  24   7        3.07       -5.79     24.68 o 
   3  24   7      230.25      197.75     44.62 o 
  -4  25   7      278.52      187.34     65.85 o 
  -3  25   7       11.20       25.02     35.81 o 
  -2  25   7       85.16      100.27     60.63 o 
  -1  25   7        9.14       -5.13     38.24 o 
   0  25   7       25.97       15.58     39.30 o 
   1  25   7        7.67       15.81     25.37 o 
   2  25   7        2.82       13.09     25.91 o 
  -2  26   7      136.14      108.66     42.37 o 
  -1  26   7        1.84       18.94     44.61 o 
   0  26   7       60.74       92.58     35.76 o 
 -12   0   8       44.37       24.43     52.93 o 
 -10   0   8      537.39      540.07     70.45 o 
  -8   0   8     4714.89     4861.90    123.87 o 
  -6   0   8       39.98       19.54     15.63 o 
  -4   0   8     8986.15     9232.88    143.92 o 
  -2   0   8    12106.83    11176.58    263.77 o 
   0   0   8    14037.98    14383.39    379.17 o 
   2   0   8     2533.42     2870.82     77.16 o 
   4   0   8     1313.52     1383.66     56.57 o 
   6   0   8     4141.92     4240.44    118.01 o 
   8   0   8      412.53      448.20     72.05 o 
 -12   1   8        2.55       -0.56     32.94 o 
 -11   1   8       88.34       48.68     35.59 o 
 -10   1   8       20.31       -2.22     26.88 o 
  -9   1   8       70.34       70.96     28.62 o 
  -8   1   8     1374.71     1359.52     49.19 o 
  -7   1   8      874.42      855.21     54.37 o 
  -6   1   8     9689.08     9599.43    156.93 o 
  -5   1   8     1890.42     1795.23     31.14 o 
  -4   1   8     4296.84     4328.51     55.31 o 
  -3   1   8      474.89      520.24     15.59 o 
  -2   1   8     2766.19     2926.57     45.22 o 
  -1   1   8      897.08      948.33     40.41 o 
   0   1   8     2506.77     2822.29     76.16 o 
   1   1   8      129.43      185.69     30.09 o 
   2   1   8      408.63      409.72     20.11 o 
   3   1   8      110.55      128.76     15.31 o 
   4   1   8     2522.25     2550.78     55.73 o 
   5   1   8        1.35       -5.50     12.56 o 
   6   1   8      737.98      751.51     34.72 o 
   7   1   8       23.83        1.20     21.44 o 
   8   1   8       12.85      -28.30     28.30 o 
   9   1   8       40.81       62.08     36.87 o 
 -12   2   8       58.56       87.71     39.68 o 
 -11   2   8      131.95      165.93     41.12 o 
 -10   2   8      585.44      720.68     55.82 o 
  -9   2   8      485.26      434.76     43.37 o 
  -8   2   8      829.33      753.31     39.23 o 
  -7   2   8        1.57      -12.80     12.80 o 
  -6   2   8      473.42      488.18     20.40 o 
  -5   2   8       20.01       46.27      8.33 o 
  -4   2   8      410.90      402.46     14.49 o 
  -3   2   8       92.00      159.16     17.62 o 
  -2   2   8     4850.92     4610.88     71.07 o 
  -1   2   8     6226.07     6237.59    124.77 o 
   0   2   8     6946.00     6641.58    141.44 o 
   1   2   8      484.20      777.15     39.32 o 
   2   2   8      239.20      327.17     18.70 o 
   3   2   8       29.25       34.10     11.55 o 
   4   2   8       74.04       78.11     14.76 o 
   5   2   8     1468.65     1513.89     44.17 o 
   6   2   8      231.16      261.44     25.11 o 
   7   2   8      251.85      252.85     31.77 o 
   8   2   8       96.86      122.41     64.52 o 
   9   2   8      131.19      141.42     41.62 o 
 -12   3   8       95.39       35.11     36.22 o 
 -11   3   8       23.20       68.65     36.58 o 
 -10   3   8        6.56       14.70     60.36 o 
  -9   3   8       65.81       77.19     22.87 o 
  -8   3   8      854.12      890.71     41.88 o 
  -7   3   8     2104.54     2129.13     43.82 o 
  -6   3   8      829.09      811.17     25.49 o 
  -5   3   8     2326.84     2291.55     41.85 o 
  -4   3   8     1046.86     1154.87     29.60 o 
  -3   3   8     3230.38     3097.19     48.03 o 
  -2   3   8     3624.32     3570.80     67.22 o 
  -1   3   8     3714.30     3425.22     68.96 o 
   0   3   8      436.80      488.72     35.84 o 
   1   3   8     2182.68     1901.26     61.31 o 
   2   3   8       41.88       78.71     12.11 o 
   3   3   8     1057.50     1046.80     32.67 o 
   4   3   8      331.14      330.44     34.45 o 
   5   3   8       57.05       48.39     15.78 o 
   6   3   8        1.31      -14.24     14.24 o 
   7   3   8       16.17       42.79     23.26 o 
   8   3   8       17.35      -27.32     27.32 o 
   9   3   8       34.71      -18.94     45.85 o 
 -11   4   8      592.41      722.49     59.77 o 
 -10   4   8        1.07       13.18     37.08 o 
  -9   4   8      798.15      816.12     61.43 o 
  -8   4   8       39.00       14.63     18.78 o 
  -7   4   8      822.43      880.84     37.07 o 
  -6   4   8      260.95      300.36     17.33 o 
  -5   4   8     1414.56     1457.73     33.51 o 
  -4   4   8       35.03       31.99      9.32 o 
  -3   4   8     3129.99     2831.69     45.60 o 
  -2   4   8       46.36       38.83      9.14 o 
  -1   4   8    18004.67    17530.65    260.17 o 
   0   4   8      148.68      166.75     16.97 o 
   1   4   8     8868.91     8885.10    219.51 o 
   2   4   8      685.39      762.89     32.56 o 
   3   4   8      936.02      960.68     31.31 o 
   4   4   8      272.17      250.73     20.19 o 
   5   4   8     3860.97     3911.07     75.45 o 
   6   4   8      175.87      170.36     26.36 o 
   7   4   8     1009.77     1096.94     64.33 o 
   8   4   8        3.73       14.90     30.39 o 
   9   4   8        7.12       40.89     55.76 o 
 -11   5   8        3.48       71.83     34.93 o 
 -10   5   8       97.85      136.11     36.55 o 
  -9   5   8       24.01       31.40     21.30 o 
  -8   5   8      262.37      216.75     27.50 o 
  -7   5   8     1060.30     1142.31     37.42 o 
  -6   5   8      513.77      461.00     20.52 o 
  -5   5   8     2278.58     2293.26     56.03 o 
  -4   5   8      469.82      445.51     18.27 o 
  -3   5   8     4139.49     3870.40     57.16 o 
  -2   5   8      163.08      181.63     22.10 o 
  -1   5   8     1220.55     1328.07     39.02 o 
   0   5   8     8531.52     8816.01    144.96 o 
   1   5   8     4534.84     4302.64    123.25 o 
   2   5   8     4289.09     4401.41     73.44 o 
   3   5   8     1276.76     1162.19     34.31 o 
   4   5   8      315.80      377.23     23.19 o 
   5   5   8      824.45      764.80     32.48 o 
   6   5   8      175.84      117.39     31.53 o 
   7   5   8       81.41       60.54     31.66 o 
   8   5   8      101.12      105.82     36.86 o 
   9   5   8       56.35       57.71     51.69 o 
 -11   6   8      383.52      384.18     50.29 o 
 -10   6   8      570.12      544.01     62.34 o 
  -9   6   8       80.74       40.80     24.18 o 
  -8   6   8       48.45       27.75     16.07 o 
  -7   6   8      688.00      698.94     45.71 o 
  -6   6   8       14.82       11.62     13.70 o 
  -5   6   8      443.30      397.95     18.59 o 
  -4   6   8     4378.89     4466.51     65.64 o 
  -3   6   8        2.69       16.65      8.21 o 
  -2   6   8     8483.64     8151.09    126.11 o 
  -1   6   8     1677.66     1778.35     46.57 o 
   0   6   8     8123.55     8298.64    175.07 o 
   1   6   8     1813.32     1735.87     56.93 o 
   2   6   8      115.11      137.69     20.12 o 
   3   6   8     1222.68     1213.56     34.83 o 
   4   6   8      268.22      266.87     25.67 o 
   5   6   8       64.91       47.58     20.75 o 
   6   6   8       50.36       47.46     33.28 o 
   7   6   8       53.61       42.23     29.18 o 
   8   6   8      175.96      191.64     73.55 o 
   9   6   8        3.43       65.06     57.80 o 
 -11   7   8        3.90      -21.81     31.53 o 
 -10   7   8      128.25      101.21     28.49 o 
  -9   7   8      105.03       89.78     24.93 o 
  -8   7   8      634.30      693.49     34.19 o 
  -7   7   8       23.22       24.27     14.72 o 
  -6   7   8     1981.51     1962.38     48.78 o 
  -5   7   8      299.79      330.92     17.70 o 
  -4   7   8     3838.31     3724.97     57.94 o 
  -3   7   8      361.82      373.83     18.50 o 
  -2   7   8        2.88       18.78      9.15 o 
  -1   7   8     3177.04     3406.82     71.66 o 
   0   7   8        5.10       22.49     13.94 o 
   1   7   8        2.22        1.20      7.88 o 
   2   7   8     4425.55     4205.91    287.56 o 
   3   7   8      422.38      418.91     28.19 o 
   4   7   8      180.46      185.80     23.28 o 
   5   7   8       79.37       75.76     57.97 o 
   6   7   8      115.48      143.28     34.98 o 
   7   7   8      413.73      344.10     50.27 o 
   8   7   8      729.60      843.64    142.67 o 
   9   7   8       24.24        5.59     34.48 o 
 -11   8   8        0.85       73.22     37.78 o 
 -10   8   8      840.65      817.09     48.47 o 
  -9   8   8       99.70       81.62     25.37 o 
  -8   8   8      603.12      671.08     47.60 o 
  -7   8   8       44.26       64.69     17.14 o 
  -6   8   8       48.81       55.72     14.68 o 
  -5   8   8       25.25       13.78      9.47 o 
  -4   8   8     4027.98     3989.46    111.83 o 
  -3   8   8      263.34      275.34     17.06 o 
  -2   8   8     3629.47     3473.65     60.50 o 
  -1   8   8      582.69      486.74     25.58 o 
   0   8   8     1844.22     1682.28     47.06 o 
   1   8   8      223.95      250.02     21.30 o 
   2   8   8      285.72      324.16     24.31 o 
   3   8   8     1628.19     1692.46     53.35 o 
   4   8   8     1177.08     1146.19     45.50 o 
   5   8   8      619.58      673.58     54.79 o 
   6   8   8     1863.56     1777.87    118.07 o 
   7   8   8      566.11      399.27     49.50 o 
   8   8   8      184.88      198.03     56.56 o 
   9   8   8       30.11       28.21     40.29 o 
 -11   9   8       33.30       62.19     37.11 o 
 -10   9   8      170.82      181.28     31.32 o 
  -9   9   8      402.75      414.66     31.81 o 
  -8   9   8     1145.95     1190.34     54.19 o 
  -7   9   8      962.72      965.40     37.34 o 
  -6   9   8     1059.96     1058.18     36.28 o 
  -5   9   8     1307.40     1354.87     38.80 o 
  -4   9   8       13.81       10.76      9.37 o 
  -3   9   8      703.63      656.21     24.57 o 
  -2   9   8      151.88      139.34     13.03 o 
  -1   9   8      650.82      674.70     30.24 o 
   0   9   8        2.64       11.61     12.33 o 
   1   9   8      169.35      154.33     23.20 o 
   2   9   8      978.27      938.14     38.17 o 
   3   9   8      494.17      504.84     32.42 o 
   4   9   8      589.81      528.60     33.75 o 
   5   9   8      386.99      336.63     42.90 o 
   6   9   8       63.17       52.05     31.31 o 
   7   9   8        0.50       29.84     31.92 o 
   8   9   8       32.51       37.15     98.16 o 
   9   9   8      107.28      162.11     76.29 o 
 -11  10   8      131.02      184.85     51.54 o 
 -10  10   8       27.58       38.59     25.87 o 
  -9  10   8      104.27      170.36     25.47 o 
  -8  10   8     1011.39     1043.09     42.51 o 
  -7  10   8      142.87      103.55     21.92 o 
  -6  10   8       25.53       33.55     15.49 o 
  -5  10   8       52.95       22.44     13.13 o 
  -4  10   8      239.89      238.96     15.96 o 
  -3  10   8     6131.96     6115.02     93.84 o 
  -2  10   8        8.67       30.65      9.73 o 
  -1  10   8     2236.97     2129.80     76.09 o 
   0  10   8      467.20      519.45     64.31 o 
   1  10   8      229.51      233.20     25.93 o 
   2  10   8      778.80      770.17     35.91 o 
   3  10   8     1017.86     1052.44     43.52 o 
   4  10   8      667.76      584.22     48.28 o 
   5  10   8       23.91        7.30     47.62 o 
   6  10   8       50.34       53.35     53.72 o 
   7  10   8     1274.77     1221.61     75.17 o 
   8  10   8        0.57       44.37     35.15 o 
 -11  11   8       84.96      101.57     31.63 o 
 -10  11   8        5.72        5.21     24.97 o 
  -9  11   8       19.29      -18.66     19.43 o 
  -8  11   8      101.61       81.44     21.13 o 
  -7  11   8       60.46       41.31     22.89 o 
  -6  11   8       81.30       69.26     17.59 o 
  -5  11   8     4894.36     5026.44     88.40 o 
  -4  11   8      303.86      324.51     22.92 o 
  -3  11   8        7.57       -1.30     10.29 o 
  -2  11   8       12.35       15.45     13.15 o 
  -1  11   8      194.68      231.19     22.02 o 
   0  11   8       44.34       67.63     16.18 o 
   1  11   8     1763.30     1645.50     49.66 o 
   2  11   8      679.91      668.96     33.86 o 
   3  11   8      325.26      289.42     23.46 o 
   4  11   8      119.58      108.62     29.98 o 
   5  11   8      357.64      451.17     63.55 o 
   6  11   8      948.03      860.02    112.94 o 
   7  11   8      319.70      303.13     49.75 o 
   8  11   8      178.48      171.91     44.39 o 
 -10  12   8       69.97       71.02     27.26 o 
  -9  12   8      190.24      234.41     32.70 o 
  -8  12   8      714.71      673.46     36.77 o 
  -7  12   8      145.08      147.01     22.20 o 
  -6  12   8       93.83       75.07     17.68 o 
  -5  12   8       61.47       62.66     16.81 o 
  -4  12   8       16.34        6.60     14.36 o 
  -3  12   8     3108.71     3032.18     72.78 o 
  -2  12   8      374.87      421.06     27.79 o 
  -1  12   8     2180.35     2097.68     57.66 o 
   0  12   8       82.52       93.93     17.97 o 
   1  12   8      606.16      572.19     53.97 o 
   2  12   8       20.28        2.04     14.00 o 
   3  12   8        7.87       -2.60     14.31 o 
   4  12   8     1726.07     1557.20     76.50 o 
   5  12   8      398.10      453.92     49.75 o 
   6  12   8       42.44       17.78     31.31 o 
   7  12   8      792.84      753.14     66.31 o 
   8  12   8       24.93       40.71     37.37 o 
 -10  13   8       36.81       29.52     24.37 o 
  -9  13   8        4.85      -19.81     19.81 o 
  -8  13   8       16.72        0.11     19.02 o 
  -7  13   8      136.56      219.16     35.39 o 
  -6  13   8      403.34      473.88     29.79 o 
  -5  13   8     1431.09     1405.56     50.73 o 
  -4  13   8      539.49      527.73     43.87 o 
  -3  13   8      702.79      654.46     38.64 o 
  -2  13   8      747.25      731.91     35.91 o 
  -1  13   8        4.97      -12.10     12.10 o 
   0  13   8      907.81      867.61     42.11 o 
   1  13   8      764.71      675.22     34.99 o 
   2  13   8     1390.55     1259.66     40.88 o 
   3  13   8       60.50       32.82     20.90 o 
   4  13   8      647.73      574.66     51.22 o 
   5  13   8       12.12        1.12     26.48 o 
   6  13   8        0.79      -30.02     30.02 o 
   7  13   8        2.57       49.39     35.85 o 
   8  13   8      103.91      155.34     47.67 o 
 -10  14   8      169.96      116.06     28.97 o 
  -9  14   8        0.81       -1.96     20.83 o 
  -8  14   8     1697.66     1850.82     58.36 o 
  -7  14   8        2.17        0.61     17.37 o 
  -6  14   8        8.52      -13.82     15.69 o 
  -5  14   8        0.03       17.69     24.42 o 
  -4  14   8      171.65      202.21     34.05 o 
  -3  14   8      376.82      416.20     34.10 o 
  -2  14   8     1527.45     1410.74     48.78 o 
  -1  14   8      288.34      293.36     26.39 o 
   0  14   8       17.17       22.67     15.57 o 
   1  14   8      372.58      356.07     28.14 o 
   2  14   8       46.84       52.76     21.92 o 
   3  14   8        0.95        0.13     18.71 o 
   4  14   8      363.89      371.09     46.37 o 
   5  14   8        0.32       -2.65     28.70 o 
   6  14   8      764.50      820.89     66.84 o 
   7  14   8        5.99      -31.77     31.77 o 
 -10  15   8       34.47       16.91     24.45 o 
  -9  15   8        3.38       13.57     22.50 o 
  -8  15   8      513.89      484.41     34.71 o 
  -7  15   8       78.83       69.91     33.85 o 
  -6  15   8      363.67      395.39     46.44 o 
  -5  15   8        0.26       31.95     27.47 o 
  -4  15   8       21.94       42.82     26.21 o 
  -3  15   8      138.64      131.37     19.71 o 
  -2  15   8        5.27       16.28     16.77 o 
  -1  15   8       23.01       26.65     16.56 o 
   0  15   8      628.48      636.48     48.09 o 
   1  15   8       46.31       84.42     30.29 o 
   2  15   8      948.07      937.58     42.95 o 
   3  15   8      163.34      170.06     27.79 o 
   4  15   8      457.67      504.33     39.76 o 
   5  15   8       38.41       38.86     32.26 o 
   6  15   8       11.97        1.84     30.40 o 
   7  15   8        7.78       -7.69     32.06 o 
  -9  16   8      123.43      111.42     25.98 o 
  -8  16   8      186.96      202.93     54.76 o 
  -7  16   8       36.21        9.29     21.77 o 
  -6  16   8        3.62       12.30     28.54 o 
  -5  16   8     1402.05     1427.77     74.79 o 
  -4  16   8      721.51      712.11     54.45 o 
  -3  16   8      559.09      607.99     48.44 o 
  -2  16   8      780.41      844.41     46.18 o 
  -1  16   8      837.09      925.68     42.76 o 
   0  16   8      255.69      317.57     29.43 o 
   1  16   8        0.45       -5.66     16.48 o 
   2  16   8      162.22      153.34     26.67 o 
   3  16   8      520.92      494.93     38.03 o 
   4  16   8      483.05      405.52     36.73 o 
   5  16   8      302.27      254.18     44.66 o 
   6  16   8      245.83      295.25     49.77 o 
   7  16   8      172.19      233.34     50.94 o 
  -9  17   8        0.47       -5.86     27.46 o 
  -8  17   8        2.11      -18.86     26.39 o 
  -7  17   8      191.99      172.30     41.62 o 
  -6  17   8       75.06       43.48     33.46 o 
  -5  17   8     2048.21     2040.07     88.55 o 
  -4  17   8      221.74      144.80     35.55 o 
  -3  17   8      200.08      222.43     37.23 o 
  -2  17   8      179.74      142.84     24.39 o 
  -1  17   8      306.90      295.22     29.56 o 
   0  17   8      253.84      240.60     27.30 o 
   1  17   8      594.63      738.59     39.97 o 
   2  17   8      351.97      376.73     40.98 o 
   3  17   8      881.71      872.76     64.85 o 
   4  17   8       55.99       70.35     26.66 o 
   5  17   8       14.09      -28.66     28.66 o 
   6  17   8       15.61       57.32     60.19 o 
  -9  18   8       97.29       76.02     32.46 o 
  -8  18   8       25.36        9.61     27.47 o 
  -7  18   8      325.91      331.68     50.06 o 
  -6  18   8        4.25      -27.29     27.29 o 
  -5  18   8        0.22       -3.11     28.10 o 
  -4  18   8      129.44       79.44     31.83 o 
  -3  18   8      997.84     1021.73     80.98 o 
  -2  18   8       39.51       31.24     20.39 o 
  -1  18   8      235.76      266.08     29.67 o 
   0  18   8        0.63       18.58     19.01 o 
   1  18   8        2.30       16.66     18.92 o 
   2  18   8        1.03        3.07     20.16 o 
   3  18   8      180.27      184.37     29.34 o 
   4  18   8      136.06      142.14     76.10 o 
   5  18   8      280.71      271.79     76.21 o 
   6  18   8        1.66       17.99     36.30 o 
  -8  19   8       22.26        8.61     36.06 o 
  -7  19   8      249.89      255.11     47.81 o 
  -6  19   8       70.46       54.11     39.65 o 
  -5  19   8        3.48       23.17     31.27 o 
  -4  19   8        1.08        0.78     25.96 o 
  -3  19   8       64.29       68.43     30.39 o 
  -2  19   8        2.11      -17.69     27.61 o 
  -1  19   8      166.46      200.49     39.37 o 
   0  19   8      332.80      288.73     34.76 o 
   1  19   8      760.01      731.21    103.82 o 
   2  19   8       47.72       62.00     24.54 o 
   3  19   8      166.13      155.22     29.18 o 
   4  19   8      262.32      301.17     36.60 o 
   5  19   8       22.02       34.89     51.95 o 
   6  19   8        1.13       29.72     38.08 o 
  -8  20   8      166.87      158.80     46.80 o 
  -7  20   8      125.64       62.66     39.19 o 
  -6  20   8        0.04       -5.28     64.35 o 
  -5  20   8      369.53      268.37     47.10 o 
  -4  20   8      104.79       95.75     34.35 o 
  -3  20   8        8.80       -4.18     25.34 o 
  -2  20   8      121.08      137.48     41.78 o 
  -1  20   8      379.04      361.98     34.60 o 
   0  20   8      924.63      790.82     58.22 o 
   1  20   8        2.48       28.47     28.29 o 
   2  20   8        5.18      -16.45     20.23 o 
   3  20   8      696.75      648.46     45.33 o 
   4  20   8       43.62       51.31     35.26 o 
   5  20   8      243.86      280.40     50.60 o 
  -7  21   8       95.19       95.83     42.09 o 
  -6  21   8      147.90      182.41     45.13 o 
  -5  21   8        5.44      -12.49     30.20 o 
  -4  21   8      374.47      389.10     50.18 o 
  -3  21   8       26.87       59.24     31.51 o 
  -2  21   8      278.33      241.87     51.25 o 
  -1  21   8       45.64       25.19     28.48 o 
   0  21   8      441.07      460.92     37.57 o 
   1  21   8       44.06       16.46     27.74 o 
   2  21   8      701.35      728.54     46.33 o 
   3  21   8       59.83       31.48     25.05 o 
   4  21   8       41.19       73.89     36.29 o 
   5  21   8        4.04      -31.28     31.28 o 
  -6  22   8       74.11       54.88     52.31 o 
  -5  22   8       32.59       36.53     33.46 o 
  -4  22   8       53.03       25.79     33.61 o 
  -3  22   8       17.97      -28.00     28.00 o 
  -2  22   8      258.05      304.24     94.53 o 
  -1  22   8       35.77        7.60     27.38 o 
   0  22   8       57.14       90.22     33.50 o 
   1  22   8        4.94        9.43     23.43 o 
   2  22   8       25.92       34.15     25.92 o 
   3  22   8       32.32       79.66     34.59 o 
   4  22   8       63.07       29.22     34.35 o 
  -6  23   8      119.89       87.93     42.83 o 
  -5  23   8       20.32       25.97     41.60 o 
  -4  23   8       17.49      -11.90     32.04 o 
  -3  23   8        0.26        4.02     31.62 o 
  -2  23   8        9.04      -16.62     32.18 o 
  -1  23   8       36.13       32.25     49.74 o 
   0  23   8       83.31      146.84     36.55 o 
   1  23   8        7.21       -3.02     21.94 o 
   2  23   8      246.34      245.72     34.98 o 
   3  23   8      181.36      134.04     40.86 o 
  -5  24   8       66.81       54.08     39.32 o 
  -4  24   8       33.51       24.01     34.10 o 
  -3  24   8      201.27      249.22     47.85 o 
  -2  24   8      127.92       97.44     38.20 o 
  -1  24   8      101.71       96.44     36.41 o 
   0  24   8       12.65       30.65     33.90 o 
   1  24   8       44.14        3.09     36.07 o 
   2  24   8       89.15       74.12     34.14 o 
  -3  25   8      164.83      240.07     41.22 o 
  -2  25   8       29.43       11.64     35.09 o 
  -1  25   8       25.94        8.32     39.65 o 
   0  25   8       41.12       53.99     45.32 o 
   1  25   8      253.29      249.88     39.65 o 
 -11   0   9       41.57       52.40     50.10 o 
  -9   0   9      179.27      109.57     43.19 o 
  -7   0   9      100.03      118.23     24.40 o 
  -5   0   9     1315.10     1194.39     35.84 o 
  -3   0   9     4897.69     4567.00    110.82 o 
  -1   0   9       85.24       60.36     24.96 o 
   1   0   9      558.95      528.74     48.15 o 
   3   0   9      328.11      279.63     28.02 o 
   5   0   9     1901.00     1888.34     85.50 o 
   7   0   9        1.53      -12.27     27.61 o 
   9   0   9      105.15       87.62     60.36 o 
 -12   1   9      107.54      225.58     47.70 o 
 -11   1   9        0.41      -29.03     29.03 o 
 -10   1   9      857.05      783.39     56.88 o 
  -9   1   9      154.76      163.02     32.73 o 
  -8   1   9      151.47      152.80     24.19 o 
  -7   1   9     2300.41     2177.98     51.37 o 
  -6   1   9      285.31      287.07     18.92 o 
  -5   1   9     1488.46     1469.92     28.59 o 
  -4   1   9        7.13       13.10      7.59 o 
  -3   1   9        0.27        5.97      7.42 o 
  -2   1   9     1403.60     1522.31     39.47 o 
  -1   1   9     4223.46     3975.08     99.63 o 
   0   1   9     2748.59     2683.69     76.97 o 
   1   1   9     1432.23     1417.05    130.55 o 
   2   1   9       30.95       19.46     11.09 o 
   3   1   9     2529.39     2397.17     52.67 o 
   4   1   9       29.10       30.69     14.03 o 
   5   1   9        3.40      -11.54     15.64 o 
   6   1   9      709.72      780.01     40.85 o 
   7   1   9      181.32      240.32     32.67 o 
   8   1   9       78.52      129.75     37.60 o 
   9   1   9       69.80       77.53     57.71 o 
 -11   2   9       80.70      110.14     37.30 o 
 -10   2   9      687.01      750.13    140.55 o 
  -9   2   9     1567.13     1434.07     67.03 o 
  -8   2   9     2654.26     2697.86     97.33 o 
  -7   2   9       58.03       57.63     15.53 o 
  -6   2   9      395.90      392.46     19.30 o 
  -5   2   9     4519.78     4318.62     70.72 o 
  -4   2   9     2268.25     2118.00     39.24 o 
  -3   2   9     2635.84     2510.12     60.24 o 
  -2   2   9     8965.07     9007.96    124.66 o 
  -1   2   9     7000.12     6782.51    118.36 o 
   0   2   9     1453.67     1596.17    105.86 o 
   1   2   9       92.52      105.34     27.53 o 
   2   2   9      226.34      252.59     18.05 o 
   3   2   9      397.29      362.49     22.23 o 
   4   2   9     4190.58     4040.07     88.66 o 
   5   2   9     2876.79     2960.20     65.78 o 
   6   2   9      681.34      692.13     34.73 o 
   7   2   9       47.84       51.21     23.54 o 
   8   2   9        1.26      -12.21     41.60 o 
   9   2   9       14.12       63.90     54.17 o 
 -11   3   9       26.17        6.92     43.37 o 
 -10   3   9      126.35      141.82     35.44 o 
  -9   3   9      174.19      146.80     35.91 o 
  -8   3   9     2938.70     2971.40     76.42 o 
  -7   3   9      214.60      218.15     17.07 o 
  -6   3   9     3910.13     3900.66     62.64 o 
  -5   3   9      105.19      130.91     13.24 o 
  -4   3   9       26.00       60.55     10.35 o 
  -3   3   9     2166.71     2362.38     42.23 o 
  -2   3   9      244.66      390.59     24.94 o 
  -1   3   9      993.90     1007.38     35.07 o 
   0   3   9     3285.49     2852.01     97.00 o 
   1   3   9     1736.54     1688.21    157.19 o 
   2   3   9     3268.45     3282.12     61.57 o 
   3   3   9      170.46      160.12     17.07 o 
   4   3   9      357.63      412.34     25.00 o 
   5   3   9      313.18      410.66     26.82 o 
   6   3   9        6.48       -2.16     16.60 o 
   7   3   9       97.23       88.95     32.81 o 
   8   3   9      422.94      513.26     61.25 o 
   9   3   9       66.85      121.43     64.43 o 
 -11   4   9        5.44      -27.85     27.85 o 
 -10   4   9      187.15      278.86     41.26 o 
  -9   4   9       17.05      -20.90     20.90 o 
  -8   4   9       22.35       -4.10     20.60 o 
  -7   4   9       82.67       83.32     16.51 o 
  -6   4   9      244.90      229.69     16.63 o 
  -5   4   9      480.53      518.02     20.98 o 
  -4   4   9     5408.45     5117.00     72.51 o 
  -3   4   9      368.29      382.26     16.88 o 
  -2   4   9    16315.39    15210.33    195.85 o 
  -1   4   9     1529.16     1777.41    101.85 o 
   0   4   9     1283.12     1218.08     46.68 o 
   1   4   9       64.31       46.36     15.18 o 
   2   4   9     1386.10     1260.81     35.56 o 
   3   4   9      112.88      124.43     15.99 o 
   4   4   9     1147.99     1096.26     36.68 o 
   5   4   9      523.13      447.71     28.39 o 
   6   4   9      163.50      205.87     36.39 o 
   7   4   9      108.78      113.34     34.57 o 
   8   4   9      190.58      168.42     43.52 o 
   9   4   9        0.01      -33.28     47.26 o 
 -11   5   9        6.15      -16.22     28.29 o 
 -10   5   9      826.89      733.35    122.94 o 
  -9   5   9      385.08      360.32     34.45 o 
  -8   5   9       89.67       83.36     22.13 o 
  -7   5   9      283.18      282.02     22.22 o 
  -6   5   9     1617.17     1633.16     37.28 o 
  -5   5   9      958.74      954.19     27.42 o 
  -4   5   9     1107.41     1252.77     30.11 o 
  -3   5   9     1081.52     1097.96     27.07 o 
  -2   5   9      451.30      565.55     29.48 o 
  -1   5   9     1852.62     1759.51     99.27 o 
   0   5   9     1047.06      888.59     34.10 o 
   1   5   9     5684.94     5806.37    102.84 o 
   2   5   9     2252.31     2323.21     56.41 o 
   3   5   9      667.30      637.85     48.88 o 
   4   5   9        1.92        2.89     16.31 o 
   5   5   9     1284.56     1212.26     49.93 o 
   6   5   9      104.92      123.28     32.10 o 
   7   5   9      336.76      332.84     44.75 o 
   8   5   9      134.79      189.44     55.85 o 
   9   5   9      205.93      298.98     76.47 o 
 -11   6   9      330.21      388.17     50.05 o 
 -10   6   9      167.75      165.44     31.39 o 
  -9   6   9      721.16      777.01     64.19 o 
  -8   6   9       24.00       32.42     16.15 o 
  -7   6   9       37.34       25.03     13.97 o 
  -6   6   9     1192.70     1277.98     33.44 o 
  -5   6   9     1220.33     1189.04     30.76 o 
  -4   6   9     3363.39     3133.23     52.31 o 
  -3   6   9     5923.09     5740.13     88.03 o 
  -2   6   9    11398.90    10853.08    162.75 o 
  -1   6   9       26.23      121.48     62.30 o 
   0   6   9     1712.10     1797.18     49.81 o 
   1   6   9      749.67      835.80     27.80 o 
   2   6   9       12.16       42.01     19.75 o 
   3   6   9     2023.86     1967.25     62.52 o 
   4   6   9       30.01       45.05     18.58 o 
   5   6   9     1700.18     1609.42     56.47 o 
   6   6   9       11.11      -21.54     24.71 o 
   7   6   9      429.80      471.38    133.91 o 
   8   6   9      250.76      235.45     45.62 o 
   9   6   9      102.68       58.77     61.60 o 
 -11   7   9        0.33       72.39     35.47 o 
 -10   7   9        1.07       34.69     25.08 o 
  -9   7   9      612.96      740.46     44.66 o 
  -8   7   9        4.92       -1.41     15.91 o 
  -7   7   9      350.89      377.26     25.25 o 
  -6   7   9       21.94       28.31     13.75 o 
  -5   7   9     2613.48     2515.80     47.14 o 
  -4   7   9        0.37       -6.69      8.51 o 
  -3   7   9      302.43      274.98     17.30 o 
  -2   7   9      164.03      144.65     13.41 o 
  -1   7   9      232.74      250.20     20.98 o 
   0   7   9     1344.30     1484.41     45.65 o 
   1   7   9     2013.45     1913.47     53.38 o 
   2   7   9        4.09       30.79     43.10 o 
   3   7   9        7.51      -13.04     22.25 o 
   4   7   9      688.30      658.04     62.94 o 
   5   7   9      855.98      794.37     56.37 o 
   6   7   9       23.34       -2.58     26.59 o 
   7   7   9       33.19       38.13     30.73 o 
   8   7   9      191.92      222.89    115.95 o 
 -11   8   9      118.54      156.48     40.70 o 
 -10   8   9      547.13      570.29     44.61 o 
  -9   8   9      993.71     1020.05     53.89 o 
  -8   8   9       74.16       47.07     34.97 o 
  -7   8   9        1.12       25.04     14.82 o 
  -6   8   9      361.14      363.39     24.23 o 
  -5   8   9      413.65      409.85     19.77 o 
  -4   8   9       34.75       15.68      9.90 o 
  -3   8   9     4288.23     4045.90     69.66 o 
  -2   8   9      356.62      341.83     17.53 o 
  -1   8   9     1947.71     1830.47     51.15 o 
   0   8   9      993.72      945.24     36.60 o 
   1   8   9     1496.36     1643.69     49.63 o 
   2   8   9       61.56       33.28     18.01 o 
   3   8   9     1494.09     1358.52     52.04 o 
   4   8   9      126.45      149.27     24.26 o 
   5   8   9     1712.36     1703.86    166.84 o 
   6   8   9      194.75      144.14     37.02 o 
   7   8   9       72.06      119.49     38.87 o 
   8   8   9        0.09      -13.15     33.93 o 
 -11   9   9        2.50       49.04     93.46 o 
 -10   9   9        0.86       28.45     34.27 o 
  -9   9   9        3.03       11.23     26.30 o 
  -8   9   9      310.19      267.58     26.47 o 
  -7   9   9     1503.57     1413.42     45.73 o 
  -6   9   9      313.95      304.50     23.75 o 
  -5   9   9       36.85       43.91     12.37 o 
  -4   9   9     2261.85     2176.00     47.43 o 
  -3   9   9        3.22      -10.32     10.32 o 
  -2   9   9      255.47      303.51     26.20 o 
  -1   9   9      166.54      165.83     19.49 o 
   0   9   9     2577.18     2545.22     89.06 o 
   1   9   9      196.27      177.09     23.88 o 
   2   9   9     1750.49     1646.23     52.16 o 
   3   9   9      895.56      911.24     43.45 o 
   4   9   9      359.57      304.46     49.48 o 
   5   9   9       35.10       37.55     28.81 o 
   6   9   9       44.90       43.17     30.80 o 
   7   9   9       60.36       60.79     34.38 o 
   8   9   9       62.41       75.83     38.56 o 
 -11  10   9       35.55       -3.36     26.35 o 
 -10  10   9     1039.67     1164.51     57.74 o 
  -9  10   9      384.17      389.06     32.27 o 
  -8  10   9       55.46       53.11     20.01 o 
  -7  10   9       64.43       63.98     18.63 o 
  -6  10   9      141.35      151.83     20.41 o 
  -5  10   9      486.74      451.49     25.76 o 
  -4  10   9     2373.98     2494.02     52.54 o 
  -3  10   9      102.17      111.49     14.16 o 
  -2  10   9      599.69      508.41     28.96 o 
  -1  10   9      911.97      901.58     37.23 o 
   0  10   9      756.07      743.98     33.81 o 
   1  10   9        7.32        7.51     20.34 o 
   2  10   9     1858.91     1897.94     56.51 o 
   3  10   9        0.75       37.11     18.63 o 
   4  10   9      919.80      880.75     58.51 o 
   5  10   9      903.15      933.58     64.35 o 
   6  10   9      962.04      944.98     66.96 o 
   7  10   9       24.55       10.56     37.62 o 
   8  10   9        0.16      -30.88     33.73 o 
 -11  11   9       56.41       13.63     49.92 o 
 -10  11   9       19.17       14.50     26.11 o 
  -9  11   9       13.82       -1.50     19.19 o 
  -8  11   9       99.20      119.78     22.99 o 
  -7  11   9      267.17      251.30     25.20 o 
  -6  11   9     1167.94     1232.07     41.36 o 
  -5  11   9      179.30      173.15     20.07 o 
  -4  11   9      953.56      916.77     31.27 o 
  -3  11   9       24.05       51.09     15.93 o 
  -2  11   9     2461.71     2595.89    110.62 o 
  -1  11   9        0.04       62.10     19.87 o 
   0  11   9     3102.03     3152.42     74.87 o 
   1  11   9      294.08      312.72     26.42 o 
   2  11   9       62.73       43.03     19.94 o 
   3  11   9      202.01      207.80     26.04 o 
   4  11   9      554.74      574.49     51.23 o 
   5  11   9      517.05      439.14     49.88 o 
   6  11   9       10.50        5.87     29.89 o 
   7  11   9      129.35      108.06     39.84 o 
   8  11   9      527.80      536.00    127.19 o 
 -10  12   9      367.17      306.58     46.39 o 
  -9  12   9      177.72      169.21     26.87 o 
  -8  12   9        8.17        2.03     17.89 o 
  -7  12   9      165.83      186.97     23.90 o 
  -6  12   9      185.38      159.61     21.25 o 
  -5  12   9      117.34      100.46     20.97 o 
  -4  12   9     1390.40     1288.18     46.07 o 
  -3  12   9      447.94      451.21     29.65 o 
  -2  12   9      130.64      117.96     19.58 o 
  -1  12   9       69.38       77.95     18.34 o 
   0  12   9       11.77        1.74     14.83 o 
   1  12   9       89.46      113.17     20.74 o 
   2  12   9     1640.05     1564.21     57.69 o 
   3  12   9      874.99      828.37     75.60 o 
   4  12   9       16.56       11.77     28.68 o 
   5  12   9      349.23      357.56     48.77 o 
   6  12   9      248.99      211.92     67.35 o 
   7  12   9      181.21      175.34     43.26 o 
   8  12   9      259.83      302.13     78.59 o 
 -10  13   9        1.27       21.37     26.40 o 
  -9  13   9      151.07      141.34     26.47 o 
  -8  13   9      197.84      203.64     26.93 o 
  -7  13   9     1912.89     1913.31     56.23 o 
  -6  13   9      495.39      487.42     29.98 o 
  -5  13   9      115.24      139.33     26.82 o 
  -4  13   9       24.82        5.56     29.83 o 
  -3  13   9      304.36      290.13     26.35 o 
  -2  13   9      182.39      153.59     33.57 o 
  -1  13   9       58.54       91.74     20.16 o 
   0  13   9      155.26      138.12     21.72 o 
   1  13   9      324.40      346.57     54.07 o 
   2  13   9      950.14      907.84     40.94 o 
   3  13   9       16.54        4.34     25.06 o 
   4  13   9       50.54       12.42     27.52 o 
   5  13   9       14.10      -24.91     27.84 o 
   6  13   9        1.56      -22.48     30.45 o 
   7  13   9       37.89       71.02     38.86 o 
 -10  14   9       60.02       19.76     24.60 o 
  -9  14   9      400.81      509.41     37.03 o 
  -8  14   9       38.06       33.68     29.56 o 
  -7  14   9      135.64      144.97     23.64 o 
  -6  14   9      136.60       87.41     23.90 o 
  -5  14   9     1441.58     1332.71     67.76 o 
  -4  14   9      520.17      569.60     47.49 o 
  -3  14   9     1144.76     1129.83     44.95 o 
  -2  14   9      320.16      328.21     28.55 o 
  -1  14   9      502.35      535.91     33.28 o 
   0  14   9        0.81      -16.71     16.71 o 
   1  14   9      186.37      204.58     25.85 o 
   2  14   9      903.44      886.13     37.62 o 
   3  14   9      300.23      328.12     38.78 o 
   4  14   9      786.04      672.19     62.93 o 
   5  14   9     1112.47     1065.56    142.76 o 
   6  14   9        2.16      -30.24     30.24 o 
   7  14   9      163.30       99.94     40.87 o 
  -9  15   9      145.92      120.93     27.18 o 
  -8  15   9      246.86      335.01     39.06 o 
  -7  15   9     1583.76     1668.89     85.99 o 
  -6  15   9       39.74       37.04     30.18 o 
  -5  15   9      852.78      954.25     67.62 o 
  -4  15   9        5.60       38.50     26.34 o 
  -3  15   9        9.20      -13.23     20.73 o 
  -2  15   9       72.90       57.35     18.55 o 
  -1  15   9      640.52      710.10     38.14 o 
   0  15   9      880.49      857.47     41.15 o 
   1  15   9      620.42      580.24     35.66 o 
   2  15   9        6.28       14.15     16.25 o 
   3  15   9      306.68      323.52     34.84 o 
   4  15   9        3.04      -21.41     29.47 o 
   5  15   9       31.06       17.30     30.79 o 
   6  15   9       19.24       -6.70     34.14 o 
   7  15   9      406.83      581.40     67.62 o 
  -9  16   9       52.55        9.85     27.08 o 
  -8  16   9      101.76       80.64     28.09 o 
  -7  16   9       23.77       -4.07     28.27 o 
  -6  16   9       13.47       27.50     29.13 o 
  -5  16   9       36.14       -0.31     26.96 o 
  -4  16   9     1435.95     1486.47     74.19 o 
  -3  16   9      572.43      572.21     48.51 o 
  -2  16   9      432.59      451.63     38.78 o 
  -1  16   9      184.40      187.91     25.65 o 
   0  16   9        0.81       -4.28     22.62 o 
   1  16   9        5.89       37.04     19.15 o 
   2  16   9      326.61      311.64     32.80 o 
   3  16   9      120.63      133.24     26.97 o 
   4  16   9        1.66       48.13     30.62 o 
   5  16   9        6.55       -8.05     30.09 o 
   6  16   9       58.92       59.43     37.71 o 
  -9  17   9        0.19        9.25     26.95 o 
  -8  17   9      117.44       46.72     34.84 o 
  -7  17   9       38.00      -29.65     29.65 o 
  -6  17   9      194.94      192.48     39.64 o 
  -5  17   9       55.38       93.40     33.66 o 
  -4  17   9        4.05       11.04     25.57 o 
  -3  17   9       82.50       63.26     29.98 o 
  -2  17   9      948.99      828.00     83.09 o 
  -1  17   9       21.09       58.79     21.05 o 
   0  17   9      513.98      555.28     36.75 o 
   1  17   9      190.12      188.70     26.01 o 
   2  17   9      312.10      353.91     34.96 o 
   3  17   9        2.33      -16.45     22.53 o 
   4  17   9       34.71       41.14     26.26 o 
   5  17   9      195.59      180.63     44.90 o 
   6  17   9        1.76       24.34     37.98 o 
  -8  18   9       60.82       90.53     88.15 o 
  -7  18   9       17.26       17.11     34.79 o 
  -6  18   9        6.57       24.81     33.56 o 
  -5  18   9       36.17       55.59     31.71 o 
  -4  18   9      176.10      187.07     38.60 o 
  -3  18   9       16.38       -2.63     26.16 o 
  -2  18   9      774.80      873.04     45.22 o 
  -1  18   9       59.28       35.76     23.78 o 
   0  18   9      456.77      490.82     39.94 o 
   1  18   9       70.66       62.26     22.85 o 
   2  18   9       46.60       58.82     24.37 o 
   3  18   9       88.81       65.71     25.37 o 
   4  18   9      991.76      865.14     53.43 o 
   5  18   9        6.22       20.24     34.09 o 
   6  18   9      291.68      340.18     60.63 o 
  -8  19   9       58.53       64.97     39.25 o 
  -7  19   9      169.60      196.15     63.90 o 
  -6  19   9       75.17      102.16     37.97 o 
  -5  19   9      367.89      394.34     51.61 o 
  -4  19   9      113.73       76.44     34.72 o 
  -3  19   9       96.12       71.17     32.23 o 
  -2  19   9       77.45      102.34     31.79 o 
  -1  19   9      307.76      358.41     34.03 o 
   0  19   9      390.12      426.83     35.54 o 
   1  19   9     1042.94     1061.69     62.96 o 
   2  19   9      669.12      665.11     45.00 o 
   3  19   9      301.69      275.91     35.19 o 
   4  19   9       29.68       26.21     27.48 o 
   5  19   9       81.94       71.91     39.24 o 
  -7  20   9        0.22      -10.03     31.85 o 
  -6  20   9        1.42       -4.52     32.06 o 
  -5  20   9       52.78       18.15     36.20 o 
  -4  20   9       23.75        9.95     24.12 o 
  -3  20   9        9.54      -23.17     27.98 o 
  -2  20   9      191.99      172.12     35.54 o 
  -1  20   9      433.08      414.68     36.68 o 
   0  20   9        2.90       33.32     22.69 o 
   1  20   9       76.51       63.44     31.40 o 
   2  20   9      397.94      338.11     42.98 o 
   3  20   9       15.63       45.61     26.85 o 
   4  20   9      210.25      154.15     42.78 o 
   5  20   9        6.31       30.87     37.35 o 
  -7  21   9      324.87      313.08     54.05 o 
  -6  21   9       82.75       66.84     37.24 o 
  -5  21   9      302.18      314.14     50.57 o 
  -4  21   9       11.19       30.03     35.71 o 
  -3  21   9       23.19       53.88     34.36 o 
  -2  21   9        4.77       23.08     26.94 o 
  -1  21   9      114.48      109.25     26.45 o 
   0  21   9      154.36       86.46     31.52 o 
   1  21   9      164.20      198.94     38.06 o 
   2  21   9        1.29      -11.47     24.82 o 
   3  21   9      161.05       96.56     29.99 o 
   4  21   9       70.65       61.17     35.51 o 
  -6  22   9       46.41       -2.37     36.29 o 
  -5  22   9      198.94      278.50     48.89 o 
  -4  22   9        6.94      -22.73     47.53 o 
  -3  22   9      355.65      418.90     55.92 o 
  -2  22   9        5.41       -1.65     54.70 o 
  -1  22   9      751.83      655.02     54.38 o 
   0  22   9       24.30        3.84     27.38 o 
   1  22   9       20.76       14.70     24.27 o 
   2  22   9       13.68       -7.63     23.89 o 
   3  22   9      101.50       88.40     30.07 o 
  -5  23   9       92.99       74.27     46.38 o 
  -4  23   9      191.10      154.48     48.29 o 
  -3  23   9        1.83       14.29     35.08 o 
  -2  23   9       20.06       47.54     32.34 o 
  -1  23   9      198.44      138.31     36.71 o 
   0  23   9       84.62       90.70     33.80 o 
   1  23   9      186.54      240.49     34.90 o 
   2  23   9       43.82        3.76     25.89 o 
   3  23   9       14.12       17.17     47.62 o 
  -4  24   9        2.40        7.87     38.58 o 
  -3  24   9       30.39       25.27     37.56 o 
  -2  24   9       53.26       62.45     35.31 o 
  -1  24   9       19.40        9.02     31.66 o 
   0  24   9        9.98       59.92     33.12 o 
   1  24   9       18.88       29.91     26.50 o 
  -2  25   9       58.81       38.48     36.40 o 
  -1  25   9       19.31       67.62     49.56 o 
 -10   0  10     2936.88     2912.08    147.28 o 
  -8   0  10      404.95      478.22     40.27 o 
  -6   0  10     4772.67     4636.99     89.18 o 
  -4   0  10     2539.52     2381.68     54.82 o 
  -2   0  10     1580.15     1753.69     87.27 o 
   0   0  10     3986.60     4835.88    166.57 o 
   2   0  10        5.77        3.82     14.33 o 
   4   0  10     1288.40     1315.00     58.91 o 
   6   0  10      818.57      890.15    101.08 o 
   8   0  10      173.19      130.28     56.47 o 
 -11   1  10       64.73       12.50     51.60 o 
 -10   1  10       24.22       13.43     28.66 o 
  -9   1  10      252.48      279.05     57.09 o 
  -8   1  10      946.69      945.22     71.59 o 
  -7   1  10     2226.46     2099.82     50.84 o 
  -6   1  10     1900.13     1936.63     40.15 o 
  -5   1  10        8.99       -3.98      8.01 o 
  -4   1  10      284.97      263.12     17.06 o 
  -3   1  10      324.02      355.91     29.41 o 
  -2   1  10     3417.92     3373.19     92.44 o 
  -1   1  10       24.74       57.29     17.89 o 
   0   1  10     1681.42     1575.02     60.14 o 
   1   1  10      345.90      377.42     32.39 o 
   2   1  10      211.71      148.09     18.70 o 
   3   1  10      274.82      309.65     26.56 o 
   4   1  10       65.38       64.99     16.45 o 
   5   1  10      444.50      392.91     27.94 o 
   6   1  10     2036.62     2071.55     58.38 o 
   7   1  10      201.85      184.44     32.08 o 
   8   1  10      251.41      280.39     67.44 o 
 -11   2  10      174.93      224.80     51.69 o 
 -10   2  10        1.21       14.00     27.73 o 
  -9   2  10      236.81      217.33     29.61 o 
  -8   2  10       27.03        1.07     17.90 o 
  -7   2  10      801.32      876.63     34.55 o 
  -6   2  10      628.81      585.09     22.95 o 
  -5   2  10     1613.62     1452.55     33.76 o 
  -4   2  10       62.47       37.78      9.79 o 
  -3   2  10       82.48      128.68     12.33 o 
  -2   2  10     1844.12     1926.46     51.01 o 
  -1   2  10       35.80       35.10     31.95 o 
   0   2  10       24.48       18.46     18.41 o 
   1   2  10     3233.36     3462.36    108.51 o 
   2   2  10       61.73       78.74     13.76 o 
   3   2  10      709.94      656.29     29.21 o 
   4   2  10     2455.38     2388.62     56.81 o 
   5   2  10     2984.97     3032.64     68.34 o 
   6   2  10      507.31      533.62     33.01 o 
   7   2  10       77.28       89.37     36.11 o 
   8   2  10       48.00       67.97     55.76 o 
 -11   3  10      124.61      116.10     37.80 o 
 -10   3  10        0.23      -10.78     37.88 o 
  -9   3  10      950.65     1016.33     48.59 o 
  -8   3  10      145.49      109.82     23.05 o 
  -7   3  10     2607.11     2683.80     51.68 o 
  -6   3  10        9.41        8.15     10.03 o 
  -5   3  10        2.97        5.04     12.40 o 
  -4   3  10      315.47      332.21     17.02 o 
  -3   3  10     2004.17     1903.05     46.90 o 
  -2   3  10      489.67      450.75     25.98 o 
  -1   3  10      417.16      402.36     40.22 o 
   0   3  10     1631.55     1532.40     59.57 o 
   1   3  10     7030.52     7016.29    157.26 o 
   2   3  10      273.14      301.42     20.33 o 
   3   3  10     1375.24     1362.54     47.24 o 
   4   3  10        0.43       10.38     22.46 o 
   5   3  10      140.72      174.71     22.04 o 
   6   3  10       28.05       17.17     21.96 o 
   7   3  10      189.55      235.31     42.68 o 
   8   3  10        0.14       21.24     49.92 o 
 -11   4  10      264.30      332.82     47.40 o 
 -10   4  10       97.88      149.61     35.17 o 
  -9   4  10       75.59      174.47     28.19 o 
  -8   4  10       19.32       15.29     20.71 o 
  -7   4  10      123.51      109.66     17.26 o 
  -6   4  10       32.14       23.92     11.14 o 
  -5   4  10     2683.35     2602.52     50.81 o 
  -4   4  10       29.23       37.76     10.25 o 
  -3   4  10     4873.01     4747.70     77.45 o 
  -2   4  10      109.96      128.34     17.61 o 
  -1   4  10       91.10       83.08     16.57 o 
   0   4  10      435.06      442.13     34.39 o 
   1   4  10     2740.04     2548.49     78.97 o 
   2   4  10       14.94       27.85     12.98 o 
   3   4  10     5539.19     5487.24     93.37 o 
   4   4  10       43.05       -7.52     17.95 o 
   5   4  10     1719.61     1805.59     61.19 o 
   6   4  10        3.79       28.90     27.54 o 
   7   4  10      293.27      239.28    119.93 o 
   8   4  10       40.83       -4.23     32.67 o 
 -11   5  10       58.60        5.95     88.42 o 
 -10   5  10       28.13        7.09     28.70 o 
  -9   5  10      796.93      834.77     45.77 o 
  -8   5  10      387.79      411.89     33.23 o 
  -7   5  10       11.05       -0.81     13.26 o 
  -6   5  10      111.06      127.13     22.96 o 
  -5   5  10       22.65       35.79     11.21 o 
  -4   5  10      437.68      482.11     20.21 o 
  -3   5  10       24.19       15.02      9.81 o 
  -2   5  10       83.96      173.27     31.60 o 
  -1   5  10    10872.44    10565.27    355.21 o 
   0   5  10       26.57       43.62     19.89 o 
   1   5  10      971.71      773.26     42.53 o 
   2   5  10     2660.44     2490.98     79.72 o 
   3   5  10        5.43       27.15     20.33 o 
   4   5  10        0.04      -17.66     17.66 o 
   5   5  10     1333.10     1242.66     51.80 o 
   6   5  10        0.88      -26.19     26.75 o 
   7   5  10      160.76      118.89     49.48 o 
   8   5  10      214.88      265.45     49.44 o 
 -11   6  10       69.97      131.08     38.61 o 
 -10   6  10      173.78      132.93     39.09 o 
  -9   6  10       81.12       57.78     24.24 o 
  -8   6  10       98.77       87.96     22.84 o 
  -7   6  10       13.20        8.54     14.29 o 
  -6   6  10      129.77      108.18     22.31 o 
  -5   6  10      557.53      532.32     23.23 o 
  -4   6  10     3785.61     3667.82     59.88 o 
  -3   6  10     7809.53     7610.35    111.86 o 
  -2   6  10     3231.00     3253.68     60.22 o 
  -1   6  10        8.16       57.65     15.75 o 
   0   6  10     1209.74     1136.82     61.13 o 
   1   6  10      233.78      243.21     34.08 o 
   2   6  10     2982.59     2927.75    119.40 o 
   3   6  10     1586.35     1492.95     93.42 o 
   4   6  10      127.85      144.57     24.98 o 
   5   6  10        7.42       21.59     20.32 o 
   6   6  10      245.45      305.83     45.66 o 
   7   6  10      494.40      600.30     58.99 o 
   8   6  10        0.15      -39.74     39.74 o 
 -11   7  10       29.80       36.59     57.35 o 
 -10   7  10      235.76      180.62     32.24 o 
  -9   7  10       10.76      -20.18     20.18 o 
  -8   7  10     1285.43     1241.25     43.53 o 
  -7   7  10       69.73       58.61     16.39 o 
  -6   7  10      559.50      601.13     28.43 o 
  -5   7  10       10.57       -1.03      9.55 o 
  -4   7  10       64.41       72.53     12.37 o 
  -3   7  10        2.02       29.08     12.28 o 
  -2   7  10     3414.92     3071.15     56.76 o 
  -1   7  10        0.72       85.23     68.78 o 
   0   7  10     2950.55     2987.50     71.04 o 
   1   7  10       75.70      115.29     23.41 o 
   2   7  10     1063.30     1084.32     55.45 o 
   3   7  10      109.22      128.95     23.15 o 
   4   7  10       99.39      139.83     25.71 o 
   5   7  10      295.01      324.29     43.06 o 
   6   7  10      117.83      123.60     35.62 o 
   7   7  10      354.93      340.09     49.74 o 
   8   7  10       99.81      144.71     41.99 o 
 -11   8  10       44.32       89.54     70.19 o 
 -10   8  10      334.76      435.40     41.37 o 
  -9   8  10      203.67      198.19     30.90 o 
  -8   8  10      204.25      163.73     22.62 o 
  -7   8  10        7.21      -11.38     14.47 o 
  -6   8  10     1460.04     1454.01     42.64 o 
  -5   8  10      955.66      953.97     29.45 o 
  -4   8  10     3643.32     3466.56     64.55 o 
  -3   8  10     1683.50     1678.97     49.46 o 
  -2   8  10     1015.81     1038.85     45.61 o 
  -1   8  10      902.75      938.58     37.96 o 
   0   8  10       48.79       30.05     15.51 o 
   1   8  10      876.10      826.17     37.98 o 
   2   8  10     1651.63     1648.45     66.85 o 
   3   8  10     1412.89     1303.92     75.39 o 
   4   8  10     2745.90     2748.98     76.57 o 
   5   8  10       61.41       35.07     28.29 o 
   6   8  10      175.70      216.97     40.06 o 
   7   8  10       29.97        4.75     33.99 o 
   8   8  10        7.23      -20.88     32.60 o 
 -11   9  10        1.93       25.89     27.32 o 
 -10   9  10      103.88       91.48     29.38 o 
  -9   9  10      344.11      361.25     37.31 o 
  -8   9  10      393.08      444.99     30.93 o 
  -7   9  10       17.17        6.45     16.15 o 
  -6   9  10      761.94      781.95     33.25 o 
  -5   9  10      188.46      163.09     16.06 o 
  -4   9  10      168.26      199.74     17.78 o 
  -3   9  10      109.18       93.77     14.14 o 
  -2   9  10      302.48      299.89     36.42 o 
  -1   9  10        9.17       -8.77     16.13 o 
   0   9  10      502.46      527.68     31.57 o 
   1   9  10     1116.27     1188.77     58.89 o 
   2   9  10      307.76      324.44    102.49 o 
   3   9  10       59.99       68.53     20.21 o 
   4   9  10       44.56       54.54     22.09 o 
   5   9  10        0.46       -3.35     26.21 o 
   6   9  10       10.63      -21.37     27.34 o 
   7   9  10       38.34       49.78     36.23 o 
   8   9  10       30.42       -8.01     34.98 o 
 -11  10  10      269.34      246.58     61.78 o 
 -10  10  10       76.74       82.70     30.18 o 
  -9  10  10       55.73       81.56     27.92 o 
  -8  10  10       62.46       51.97     19.75 o 
  -7  10  10        1.39        5.40     15.56 o 
  -6  10  10     1629.30     1543.77     45.21 o 
  -5  10  10      719.70      678.69     30.15 o 
  -4  10  10        4.43        0.61     11.94 o 
  -3  10  10     3085.05     2951.55     71.88 o 
  -2  10  10       54.86       80.23     17.80 o 
  -1  10  10      101.38      110.73     19.49 o 
   0  10  10      149.70      177.55     40.47 o 
   1  10  10     1801.35     1821.36     62.20 o 
   2  10  10      241.24      317.51     41.92 o 
   3  10  10       18.76       20.93     19.57 o 
   4  10  10      170.08      230.67     38.86 o 
   5  10  10        2.23      -19.67     27.82 o 
   6  10  10      109.07      149.61     39.86 o 
   7  10  10       52.03       93.73     38.74 o 
 -10  11  10      187.28      248.36     38.29 o 
  -9  11  10      593.76      658.68     39.29 o 
  -8  11  10      266.01      249.05     27.02 o 
  -7  11  10       31.46       59.80     18.55 o 
  -6  11  10      500.56      546.29     30.11 o 
  -5  11  10     2906.71     2801.82    103.14 o 
  -4  11  10       12.68        3.40     26.94 o 
  -3  11  10      229.43      276.80     25.47 o 
  -2  11  10      103.15      104.16     19.42 o 
  -1  11  10     1032.75     1038.45     42.15 o 
   0  11  10       35.00       14.56     16.62 o 
   1  11  10      327.58      331.29     28.90 o 
   2  11  10       14.06       96.15     21.79 o 
   3  11  10      654.38      680.76     48.16 o 
   4  11  10      412.07      457.07     76.12 o 
   5  11  10       35.48       13.54     28.47 o 
   6  11  10       51.52      -10.26     47.44 o 
   7  11  10      126.68      189.53     69.12 o 
 -10  12  10       92.18      112.73     33.78 o 
  -9  12  10        2.85       -6.54     22.77 o 
  -8  12  10      201.53      220.44     27.31 o 
  -7  12  10      264.87      278.44     27.27 o 
  -6  12  10      301.12      254.32     24.08 o 
  -5  12  10     2217.67     2285.55     85.73 o 
  -4  12  10      479.66      407.63     30.36 o 
  -3  12  10     1004.37      983.91     41.67 o 
  -2  12  10      270.11      245.96     25.05 o 
  -1  12  10      368.66      311.68     28.03 o 
   0  12  10        0.23       -9.20     16.38 o 
   1  12  10      327.97      355.40     29.93 o 
   2  12  10      151.46      213.02     26.39 o 
   3  12  10      760.71      824.32     44.67 o 
   4  12  10      622.92      652.50     56.38 o 
   5  12  10      241.46      253.20     81.52 o 
   6  12  10       54.83       32.10     39.56 o 
   7  12  10       59.96       97.63     39.99 o 
 -10  13  10      222.30      264.28     44.81 o 
  -9  13  10       26.40       23.87     23.06 o 
  -8  13  10      520.11      536.24     35.68 o 
  -7  13  10       10.51       21.89     18.96 o 
  -6  13  10     1013.01     1067.33     49.60 o 
  -5  13  10      823.39      780.16    122.58 o 
  -4  13  10      180.71      158.51     23.68 o 
  -3  13  10        0.91      -10.32     15.27 o 
  -2  13  10     1000.51     1012.30     58.93 o 
  -1  13  10      449.39      435.00     31.41 o 
   0  13  10      712.76      731.18     38.16 o 
   1  13  10     1814.80     1818.24    104.45 o 
   2  13  10      541.10      489.53     30.53 o 
   3  13  10       77.44      107.54     31.22 o 
   4  13  10       22.21       38.10     27.52 o 
   5  13  10      105.69       63.60     35.20 o 
   6  13  10       86.29      103.90     38.79 o 
   7  13  10       25.62       24.52     37.81 o 
 -10  14  10       54.78       51.12     29.39 o 
  -9  14  10       58.55       41.49     23.34 o 
  -8  14  10      124.63       86.20     26.98 o 
  -7  14  10      225.36      237.85     34.32 o 
  -6  14  10      407.25      520.09     96.30 o 
  -5  14  10      200.47      173.82     36.41 o 
  -4  14  10     1163.23     1121.62     61.68 o 
  -3  14  10       15.85       31.03     17.27 o 
  -2  14  10     1267.00     1302.68     51.49 o 
  -1  14  10      216.10      213.73     25.84 o 
   0  14  10      155.16      197.38     26.20 o 
   1  14  10       32.20        4.99     18.57 o 
   2  14  10      311.16      339.16     28.16 o 
   3  14  10        3.78      -18.53     18.53 o 
   4  14  10      213.29      244.51     43.09 o 
   5  14  10        0.16      -29.08     30.71 o 
   6  14  10       80.23      124.63     59.12 o 
   7  14  10        8.79        6.21     37.91 o 
  -9  15  10        8.44       -7.95     24.31 o 
  -8  15  10      425.34      476.80     42.38 o 
  -7  15  10     1248.80     1187.24     64.67 o 
  -6  15  10      278.93      325.79     46.44 o 
  -5  15  10       68.80       47.20     29.69 o 
  -4  15  10      781.84      738.11     54.21 o 
  -3  15  10      165.80      190.76     25.47 o 
  -2  15  10      345.41      356.98     31.79 o 
  -1  15  10       67.02       76.73     24.10 o 
   0  15  10      626.48      595.62     54.67 o 
   1  15  10        2.26       58.01     23.81 o 
   2  15  10      124.81      107.93     21.95 o 
   3  15  10       37.77       28.16     22.78 o 
   4  15  10      101.60       56.48     35.31 o 
   5  15  10       48.06      109.10     38.98 o 
   6  15  10       57.63       75.98     41.78 o 
  -9  16  10       12.89      -22.61     24.94 o 
  -8  16  10        6.68       32.90     26.14 o 
  -7  16  10       34.80       13.83     45.14 o 
  -6  16  10      445.48      532.95     55.35 o 
  -5  16  10       31.35       21.50     31.24 o 
  -4  16  10      274.56      240.85     55.41 o 
  -3  16  10      242.56      239.51     28.34 o 
  -2  16  10      406.38      397.21     32.74 o 
  -1  16  10       86.43       75.83     22.17 o 
   0  16  10      260.23      289.90     36.83 o 
   1  16  10        7.65       -1.08     18.82 o 
   2  16  10      387.73      378.49     37.68 o 
   3  16  10       79.83      123.41     28.44 o 
   4  16  10      503.38      486.10     55.38 o 
   5  16  10      153.79       71.56     86.74 o 
   6  16  10      246.32      273.43     74.43 o 
  -9  17  10       33.70       73.17     36.42 o 
  -8  17  10      142.23      108.53     51.87 o 
  -7  17  10      983.25     1067.90     73.95 o 
  -6  17  10       67.97       71.27     35.57 o 
  -5  17  10      365.88      381.04     49.03 o 
  -4  17  10      197.71      105.52     34.00 o 
  -3  17  10       14.94       11.14     25.48 o 
  -2  17  10       87.97      131.14     25.34 o 
  -1  17  10     1209.79     1178.80     50.54 o 
   0  17  10       31.02       47.91     21.81 o 
   1  17  10      120.17      150.96     26.95 o 
   2  17  10       12.76       40.23     22.22 o 
   3  17  10      191.74      183.06     31.58 o 
   4  17  10      109.38      102.94     38.49 o 
   5  17  10       61.75       30.43     49.65 o 
  -8  18  10       35.74       -2.05     40.63 o 
  -7  18  10       27.25       -8.61     30.77 o 
  -6  18  10       10.00       -9.66     30.11 o 
  -5  18  10      111.13      102.97     38.28 o 
  -4  18  10       42.43       13.16     27.14 o 
  -3  18  10      525.87      509.01     49.68 o 
  -2  18  10       82.11       73.85     23.37 o 
  -1  18  10      118.92       70.01     40.20 o 
   0  18  10        0.67       43.96     22.33 o 
   1  18  10      135.85      141.88     27.38 o 
   2  18  10       12.50       15.44     23.75 o 
   3  18  10      773.81      835.04     78.95 o 
   4  18  10        0.25        2.27     32.33 o 
   5  18  10       12.09       21.09     35.29 o 
  -8  19  10        0.29       35.30     37.24 o 
  -7  19  10      137.73      175.56     44.32 o 
  -6  19  10        0.35       31.65     28.78 o 
  -5  19  10        9.43      -28.67     30.62 o 
  -4  19  10      184.61      175.89     48.06 o 
  -3  19  10      132.49      171.60     35.91 o 
  -2  19  10       24.05       33.31     22.09 o 
  -1  19  10       23.37       50.07     23.51 o 
   0  19  10      639.11      672.50     47.44 o 
   1  19  10       18.62       -3.45     27.19 o 
   2  19  10        1.91      -13.00     22.51 o 
   3  19  10       49.44       15.89     27.65 o 
   4  19  10       45.90      -24.45     24.45 o 
   5  19  10       34.92       31.93     58.59 o 
  -7  20  10        0.70       -3.19     34.28 o 
  -6  20  10      178.98      227.42     53.17 o 
  -5  20  10        2.88      -13.87     34.30 o 
  -4  20  10      475.95      502.30    127.36 o 
  -3  20  10      204.20      177.23     67.35 o 
  -2  20  10       23.82       59.91     30.44 o 
  -1  20  10      594.13      529.04     40.71 o 
   0  20  10        6.77       38.76     23.03 o 
   1  20  10        4.86      -19.08     26.75 o 
   2  20  10      154.77      170.27     61.45 o 
   3  20  10      153.67      100.65     30.14 o 
   4  20  10       77.00        5.77     34.50 o 
  -6  21  10       44.30       83.67     36.33 o 
  -5  21  10       29.86       10.87     36.35 o 
  -4  21  10      109.02       63.54     38.28 o 
  -3  21  10       13.98        6.22     30.90 o 
  -2  21  10        1.73      -24.68     27.16 o 
  -1  21  10       22.24       43.73     25.64 o 
   0  21  10      382.55      426.34     38.19 o 
   1  21  10        1.35        3.68     30.30 o 
   2  21  10       52.88       65.77     27.97 o 
   3  21  10       45.51       12.79     26.50 o 
  -6  22  10       45.38       63.59     46.69 o 
  -5  22  10       68.10       45.81     42.27 o 
  -4  22  10      643.21      676.68     67.57 o 
  -3  22  10        7.09       -1.09     31.41 o 
  -2  22  10       42.33       64.54     33.53 o 
  -1  22  10       37.79       34.05     32.66 o 
   0  22  10        4.76       -0.99     28.27 o 
   1  22  10       10.85       -7.49     22.89 o 
   2  22  10      128.25       83.67     29.37 o 
   3  22  10       16.02       24.52     27.95 o 
  -5  23  10       10.39       39.37     45.27 o 
  -4  23  10       16.06      -19.37     34.29 o 
  -3  23  10        0.13       10.33     34.23 o 
  -2  23  10       71.94      113.54     38.27 o 
  -1  23  10       68.04       52.32     51.42 o 
   0  23  10       77.85       63.77     34.95 o 
   1  23  10       59.92       46.07     27.78 o 
   2  23  10       10.06       11.74     27.18 o 
  -3  24  10      203.94      252.66     49.45 o 
  -2  24  10       73.87       77.46     36.62 o 
  -1  24  10        7.36       10.97     41.24 o 
   0  24  10       32.77      -14.06     30.75 o 
 -11   0  11        1.60      -25.31     39.83 o 
  -9   0  11      127.08       74.70     41.95 o 
  -7   0  11     1374.27     1284.01     57.04 o 
  -5   0  11     6867.69     6610.12    116.42 o 
  -3   0  11       20.58       -2.96     15.00 o 
  -1   0  11      396.01      414.75     49.92 o 
   1   0  11      514.27      420.06     49.92 o 
   3   0  11      976.30     1005.45     50.52 o 
   5   0  11     1191.41     1298.44    127.45 o 
   7   0  11       30.56       22.48     45.14 o 
 -11   1  11       70.66       91.59     35.05 o 
 -10   1  11      282.00      283.53     83.37 o 
  -9   1  11      886.66      985.66     97.27 o 
  -8   1  11      120.86      129.95     19.64 o 
  -7   1  11     2324.85     2241.53     54.17 o 
  -6   1  11      477.28      466.33     21.43 o 
  -5   1  11      295.41      269.29     15.32 o 
  -4   1  11       45.97       37.39     10.61 o 
  -3   1  11     1026.95     1038.44     31.77 o 
  -2   1  11       71.10       41.06     19.46 o 
  -1   1  11     4805.20     4469.52    228.97 o 
   0   1  11      403.82      431.89     39.47 o 
   1   1  11      648.19      578.06     39.80 o 
   2   1  11      139.15      144.21     17.22 o 
   3   1  11     1091.59     1005.47     36.35 o 
   4   1  11      477.55      486.40     29.15 o 
   5   1  11      704.42      651.25     34.64 o 
   6   1  11       85.54       75.22     22.00 o 
   7   1  11       97.62      133.42     38.33 o 
   8   1  11       12.62       32.04     47.44 o 
 -11   2  11       14.85       27.50     32.49 o 
 -10   2  11      266.23      271.92     41.75 o 
  -9   2  11        3.02       30.72     22.21 o 
  -8   2  11       23.09       -0.76     18.52 o 
  -7   2  11      488.78      498.16     27.74 o 
  -6   2  11     3747.41     3750.47     62.56 o 
  -5   2  11      927.62      941.30     27.86 o 
  -4   2  11      262.78      258.10     16.49 o 
  -3   2  11      191.58      159.30     15.59 o 
  -2   2  11       42.16       48.66     15.04 o 
  -1   2  11      626.39      661.54     59.65 o 
   0   2  11      422.05      478.77     37.28 o 
   1   2  11     3077.06     2954.56     88.74 o 
   2   2  11     1879.08     1739.00     46.60 o 
   3   2  11     1145.30     1059.41     38.48 o 
   4   2  11     1315.22     1400.55     45.02 o 
   5   2  11      343.51      340.00     28.12 o 
   6   2  11        2.72       -0.19     21.13 o 
   7   2  11        3.47       -0.72     35.05 o 
   8   2  11      286.78      364.12     73.28 o 
 -11   3  11       58.53       12.69     31.10 o 
 -10   3  11       26.52       44.50     30.12 o 
  -9   3  11      162.83      165.46     37.37 o 
  -8   3  11      366.95      447.48     33.91 o 
  -7   3  11        5.88       15.83     14.62 o 
  -6   3  11       57.28       56.71     12.67 o 
  -5   3  11     1498.49     1479.21     35.29 o 
  -4   3  11     1689.18     1576.60     35.71 o 
  -3   3  11     1012.79      939.45     30.64 o 
  -2   3  11     2920.47     2653.72     65.65 o 
  -1   3  11     1376.30     1560.95     87.71 o 
   0   3  11     1094.00     1061.56     59.12 o 
   1   3  11      209.40      250.27     32.18 o 
   2   3  11        0.22       31.83     13.48 o 
   3   3  11      352.76      381.13     25.13 o 
   4   3  11      389.07      400.37     51.94 o 
   5   3  11       38.84       36.86     21.70 o 
   6   3  11      160.93      258.48     59.65 o 
   7   3  11        0.41      -18.91     29.35 o 
   8   3  11      151.47      131.70     63.02 o 
 -11   4  11       63.51       92.04     37.32 o 
 -10   4  11       88.40      108.70     33.47 o 
  -9   4  11        0.57       -6.26     20.01 o 
  -8   4  11      380.14      455.96     34.95 o 
  -7   4  11      861.51      899.46     30.80 o 
  -6   4  11      261.38      302.06     19.30 o 
  -5   4  11      261.20      238.61     17.02 o 
  -4   4  11     1262.32     1195.08     31.45 o 
  -3   4  11        7.80       22.89     11.86 o 
  -2   4  11        1.15       34.50     14.90 o 
  -1   4  11      224.10      334.41     47.57 o 
   0   4  11     1065.63      911.61     48.25 o 
   1   4  11       33.28       86.02     23.50 o 
   2   4  11     2795.92     2595.98     69.60 o 
   3   4  11       63.97       60.78     19.62 o 
   4   4  11     2057.79     2124.43     66.20 o 
   5   4  11      104.45      114.20     25.05 o 
   6   4  11        0.37       -9.59     27.83 o 
   7   4  11       22.66       19.59     31.75 o 
   8   4  11       67.12      104.86     39.78 o 
 -11   5  11      162.46      213.05     43.88 o 
 -10   5  11       32.72       39.55     25.18 o 
  -9   5  11      659.00      605.29     41.41 o 
  -8   5  11      244.69      207.68     33.81 o 
  -7   5  11      454.02      511.39     28.27 o 
  -6   5  11        1.54        8.26     11.16 o 
  -5   5  11       28.93       29.61     11.93 o 
  -4   5  11      245.35      206.81     15.99 o 
  -3   5  11      114.75      139.67     15.53 o 
  -2   5  11     6533.54     6267.04    118.00 o 
  -1   5  11       51.86       58.35     21.30 o 
   0   5  11      181.15      201.33     28.10 o 
   1   5  11      401.22      516.14     47.79 o 
   2   5  11      704.75      648.62     57.53 o 
   3   5  11      148.60      122.90     24.07 o 
   4   5  11      341.64      370.43     33.42 o 
   5   5  11      127.09      154.22     27.09 o 
   6   5  11       23.98        1.64     30.35 o 
   7   5  11       92.54      235.42     47.80 o 
   8   5  11      103.71      110.27     43.41 o 
 -11   6  11      516.34      469.70     55.20 o 
 -10   6  11        0.37       12.34     25.13 o 
  -9   6  11        0.55       -9.54     30.13 o 
  -8   6  11      289.04      212.00     29.29 o 
  -7   6  11     2006.31     1868.90     55.01 o 
  -6   6  11      596.59      670.34     33.18 o 
  -5   6  11     2702.07     2656.68     50.44 o 
  -4   6  11       90.98       87.77     12.83 o 
  -3   6  11     2623.56     2456.11     51.53 o 
  -2   6  11     1840.71     1778.61     58.88 o 
  -1   6  11      425.90      465.87     39.73 o 
   0   6  11      275.75      284.54     25.49 o 
   1   6  11     1542.65     1500.58     94.61 o 
   2   6  11     1711.00     1810.78     71.46 o 
   3   6  11     1991.65     1951.76     62.29 o 
   4   6  11        4.81       24.12     20.02 o 
   5   6  11      464.25      415.00     36.25 o 
   6   6  11      181.23      122.89     38.57 o 
   7   6  11        1.31        1.86     30.28 o 
   8   6  11       20.35      -34.97     34.97 o 
 -11   7  11       43.17       59.81     37.12 o 
 -10   7  11        0.52      -22.45     22.45 o 
  -9   7  11      102.62      120.43     26.70 o 
  -8   7  11       52.81       45.92     18.64 o 
  -7   7  11      284.53      338.70     25.97 o 
  -6   7  11      343.55      364.67     23.23 o 
  -5   7  11      106.73      122.31     14.97 o 
  -4   7  11      549.02      547.78     26.62 o 
  -3   7  11     1902.97     1842.34     43.34 o 
  -2   7  11     2543.44     2374.82     62.60 o 
  -1   7  11     2819.99     2568.32    106.90 o 
   0   7  11      205.29      232.16     26.60 o 
   1   7  11      176.22      187.75     29.98 o 
   2   7  11      237.67      238.02     34.11 o 
   3   7  11        1.74      -11.82     22.29 o 
   4   7  11     1593.86     1550.77     73.75 o 
   5   7  11      173.55      118.41     47.79 o 
   6   7  11       28.21       25.95     33.63 o 
   7   7  11      192.64      281.36     49.86 o 
 -11   8  11       36.39       45.42     37.53 o 
 -10   8  11       46.39        0.06     24.56 o 
  -9   8  11       10.45      -13.66     22.31 o 
  -8   8  11      137.99      135.67     22.27 o 
  -7   8  11      277.08      264.30     26.01 o 
  -6   8  11       38.55       35.64     15.76 o 
  -5   8  11     3197.43     3012.62     55.50 o 
  -4   8  11      432.07      390.76     22.35 o 
  -3   8  11     2466.07     2339.49     50.18 o 
  -2   8  11       13.51       24.02     15.12 o 
  -1   8  11      582.93      613.17     33.93 o 
   0   8  11        1.42        2.52     15.77 o 
   1   8  11     4801.53     4859.78    103.74 o 
   2   8  11      225.96      227.67     33.45 o 
   3   8  11     3470.91     3618.64    116.97 o 
   4   8  11       64.60       54.94     21.73 o 
   5   8  11       33.19       51.96     32.30 o 
   6   8  11      228.49      220.54     42.81 o 
   7   8  11      148.05      104.64     46.56 o 
 -10   9  11      327.96      348.12     39.82 o 
  -9   9  11      172.32      205.85     30.69 o 
  -8   9  11      356.76      370.72     29.73 o 
  -7   9  11     1206.72     1231.54     65.25 o 
  -6   9  11      378.78      373.55     25.65 o 
  -5   9  11      450.29      422.79     22.29 o 
  -4   9  11      645.18      620.00     27.64 o 
  -3   9  11      283.80      309.07     29.08 o 
  -2   9  11     1243.79     1245.26     66.06 o 
  -1   9  11      727.76      764.28     37.29 o 
   0   9  11     1063.71     1003.13     42.47 o 
   1   9  11      218.09      170.37     25.37 o 
   2   9  11       75.99       79.15     27.18 o 
   3   9  11       71.67       79.70     23.75 o 
   4   9  11      896.96      910.63     47.16 o 
   5   9  11       18.73       26.30     32.03 o 
   6   9  11       53.94      132.75     37.98 o 
   7   9  11       30.60       56.57     46.29 o 
 -10  10  11      217.45      178.09     34.45 o 
  -9  10  11        0.98      -16.31     21.50 o 
  -8  10  11      161.68      131.62     24.55 o 
  -7  10  11       16.46        5.93     16.92 o 
  -6  10  11      333.43      314.21     31.38 o 
  -5  10  11      772.41      731.20     31.33 o 
  -4  10  11     4681.44     4564.71    108.57 o 
  -3  10  11       72.96       69.44     18.78 o 
  -2  10  11     1157.93     1123.41     48.88 o 
  -1  10  11      168.90      239.97     26.20 o 
   0  10  11       17.76       15.97     18.78 o 
   1  10  11     1079.57     1100.00     48.69 o 
   2  10  11      990.95      991.43     55.26 o 
   3  10  11      690.21      753.75     58.07 o 
   4  10  11      160.69      129.95     35.11 o 
   5  10  11        3.86       34.64     34.43 o 
   6  10  11       19.75      -31.28     31.28 o 
   7  10  11       39.29       52.70     39.14 o 
 -10  11  11      759.54      731.29     52.77 o 
  -9  11  11        0.85        5.36     32.93 o 
  -8  11  11       91.68      130.72     24.12 o 
  -7  11  11       18.84       -7.07     16.45 o 
  -6  11  11      434.26      385.89     27.49 o 
  -5  11  11      621.35      631.47     47.42 o 
  -4  11  11     1145.88     1113.41     45.17 o 
  -3  11  11      394.69      416.40     30.51 o 
  -2  11  11      425.56      389.78     55.95 o 
  -1  11  11       23.31       23.53     17.54 o 
   0  11  11     2383.45     2468.24     68.54 o 
   1  11  11       75.84      122.25     23.58 o 
   2  11  11      662.38      678.87     39.69 o 
   3  11  11        3.29       -6.93     27.00 o 
   4  11  11      283.44      295.12     44.50 o 
   5  11  11       45.78       19.46     30.15 o 
   6  11  11      351.67      288.15     50.56 o 
   7  11  11      120.54       93.04     41.66 o 
 -10  12  11        8.28       54.35     38.05 o 
  -9  12  11       14.14       26.22     22.31 o 
  -8  12  11      397.00      363.72     31.75 o 
  -7  12  11       15.43       -3.42     16.86 o 
  -6  12  11     1235.13     1230.60     52.21 o 
  -5  12  11      439.46      478.80     44.53 o 
  -4  12  11     1522.39     1409.91     63.59 o 
  -3  12  11      418.48      479.34     32.69 o 
  -2  12  11      238.02      263.12     26.83 o 
  -1  12  11        0.11       29.01     18.79 o 
   0  12  11      258.72      263.68     29.40 o 
   1  12  11        5.24       10.13     20.43 o 
   2  12  11     1359.00     1404.43     53.80 o 
   3  12  11      363.20      307.41     49.05 o 
   4  12  11       76.59      112.83     34.98 o 
   5  12  11      167.41      181.13     44.96 o 
   6  12  11       40.60       16.06     47.00 o 
   7  12  11       24.71       83.09     43.59 o 
 -10  13  11      208.28      304.01     41.10 o 
  -9  13  11      424.99      509.54     38.12 o 
  -8  13  11       41.32       84.98     29.16 o 
  -7  13  11      283.15      247.38     33.23 o 
  -6  13  11       77.64        8.94     26.90 o 
  -5  13  11        0.15       17.20     24.69 o 
  -4  13  11        3.11       19.27     16.80 o 
  -3  13  11      374.85      413.82     37.58 o 
  -2  13  11      319.63      329.52     30.05 o 
  -1  13  11      847.47      996.21     44.46 o 
   0  13  11        3.76       -3.40     18.08 o 
   1  13  11      747.55      770.10     49.38 o 
   2  13  11       32.89       28.66     18.83 o 
   3  13  11        0.24       -4.91     24.27 o 
   4  13  11       42.46       88.90     33.64 o 
   5  13  11       57.20       16.01     31.21 o 
   6  13  11       45.01       58.42     39.40 o 
  -9  14  11        6.19       -8.05     25.45 o 
  -8  14  11       22.13       29.37     25.51 o 
  -7  14  11      131.67      140.96     29.00 o 
  -6  14  11       21.41        4.55     34.08 o 
  -5  14  11     1408.49     1488.19     72.68 o 
  -4  14  11      756.34      715.39     52.27 o 
  -3  14  11       43.23      -12.92     20.40 o 
  -2  14  11      337.28      307.91     29.63 o 
  -1  14  11        5.96        7.56     18.29 o 
   0  14  11      241.60      240.61     28.42 o 
   1  14  11      208.72      252.04     29.92 o 
   2  14  11      505.49      518.75     33.55 o 
   3  14  11      521.28      545.82     70.54 o 
   4  14  11      184.63      152.99     39.61 o 
   5  14  11      239.62      216.15     69.83 o 
   6  14  11       91.53      108.24     70.45 o 
  -9  15  11      246.58      298.61     70.34 o 
  -8  15  11       18.40       31.53     26.90 o 
  -7  15  11      512.17      556.95     57.18 o 
  -6  15  11        0.09      -15.85     26.91 o 
  -5  15  11        0.49        4.69     24.67 o 
  -4  15  11      136.62      102.44     30.55 o 
  -3  15  11     1016.92      899.51     44.70 o 
  -2  15  11       50.62       49.49     19.87 o 
  -1  15  11     1388.05     1482.22    156.44 o 
   0  15  11      134.35      120.12     25.34 o 
   1  15  11     1005.05     1126.76     50.29 o 
   2  15  11      367.13      385.93     33.12 o 
   3  15  11       25.62       22.24     22.80 o 
   4  15  11        6.50       31.33     33.27 o 
   5  15  11      224.32      241.86     48.42 o 
   6  15  11       79.27       60.67     45.05 o 
  -9  16  11        9.40       22.50     30.09 o 
  -8  16  11        6.86       31.56     36.10 o 
  -7  16  11      203.13      207.51     45.21 o 
  -6  16  11      782.20      977.67    134.09 o 
  -5  16  11      343.64      275.25     41.88 o 
  -4  16  11      330.76      289.60     68.86 o 
  -3  16  11       32.73       62.92     22.22 o 
  -2  16  11      339.76      357.13     33.02 o 
  -1  16  11      141.44      181.75     27.53 o 
   0  16  11       67.54       76.84     22.88 o 
   1  16  11     1039.14     1024.64     81.01 o 
   2  16  11       21.06       11.96     21.72 o 
   3  16  11        3.42      -10.81     23.88 o 
   4  16  11        4.23       30.69     32.61 o 
   5  16  11        0.57        3.89     35.98 o 
  -8  17  11       74.19      132.14     45.94 o 
  -7  17  11      144.47      160.11     44.25 o 
  -6  17  11        0.22      -46.56     46.56 o 
  -5  17  11       86.88       66.30     43.81 o 
  -4  17  11       36.06       15.23     27.24 o 
  -3  17  11       71.66       75.12     29.77 o 
  -2  17  11     1150.64     1149.49     54.35 o 
  -1  17  11       83.07       72.91     23.18 o 
   0  17  11      913.48      940.44     92.13 o 
   1  17  11       77.42       94.56     42.76 o 
   2  17  11      107.50       65.58     25.84 o 
   3  17  11       90.16       47.17     25.70 o 
   4  17  11      174.34      117.71     41.10 o 
   5  17  11       35.00       36.84     36.40 o 
  -8  18  11       63.14      100.16     48.02 o 
  -7  18  11        0.32       27.40     38.27 o 
  -6  18  11      391.88      456.55     56.74 o 
  -5  18  11        5.83       21.03     67.35 o 
  -4  18  11      325.98      400.50     48.38 o 
  -3  18  11      381.52      280.57     41.36 o 
  -2  18  11       50.71       50.86     23.77 o 
  -1  18  11        0.33       -4.73     19.81 o 
   0  18  11      301.30      352.39     35.15 o 
   1  18  11      473.51      470.09     38.58 o 
   2  18  11      242.61      266.61     52.32 o 
   3  18  11        0.40       -1.88     24.27 o 
   4  18  11      266.00      244.44     47.70 o 
  -7  19  11       14.77       -3.52     36.23 o 
  -6  19  11      130.05       82.57     49.21 o 
  -5  19  11       25.08      -21.72     28.58 o 
  -4  19  11       17.09       33.14     32.06 o 
  -3  19  11      144.10      105.91     33.59 o 
  -2  19  11      552.52      657.72     43.92 o 
  -1  19  11      137.14      123.88     26.96 o 
   0  19  11      114.10      185.80     30.89 o 
   1  19  11       18.54       11.37     40.54 o 
   2  19  11      134.58       94.86     29.98 o 
   3  19  11       25.98      -10.33     33.66 o 
   4  19  11       42.36       66.89     40.37 o 
  -7  20  11       35.16       36.85     42.27 o 
  -6  20  11      167.76      159.53     95.32 o 
  -5  20  11       84.46      103.03     49.12 o 
  -4  20  11       58.76       71.45     35.38 o 
  -3  20  11      146.37      186.07     39.98 o 
  -2  20  11        5.52       17.32     41.95 o 
  -1  20  11       34.72        0.24     23.48 o 
   0  20  11      291.14      267.28     39.60 o 
   1  20  11       28.78       29.79     30.71 o 
   2  20  11       29.42       18.31     24.72 o 
   3  20  11        8.24       -5.61     26.33 o 
  -6  21  11        7.37       -8.60     38.14 o 
  -5  21  11       26.14        1.39     36.21 o 
  -4  21  11       95.69       77.63     37.09 o 
  -3  21  11      261.64      283.69    107.27 o 
  -2  21  11       31.86       -1.44     40.36 o 
  -1  21  11      125.38      130.58     38.36 o 
   0  21  11        0.49       13.89     29.02 o 
   1  21  11       56.99       58.82     66.38 o 
   2  21  11       52.63       60.69     28.68 o 
   3  21  11       47.58       -5.27     27.23 o 
  -5  22  11      315.95      422.65     62.72 o 
  -4  22  11       67.12       57.02     40.48 o 
  -3  22  11      105.29      122.40     39.21 o 
  -2  22  11       31.41        7.75     29.54 o 
  -1  22  11       27.69       40.72     25.87 o 
   0  22  11       75.90       63.49     35.11 o 
   1  22  11      121.79      159.76     33.90 o 
   2  22  11        0.11      -11.51     24.86 o 
  -4  23  11       67.54      106.51     42.74 o 
  -3  23  11        1.46      -31.18     31.18 o 
  -2  23  11      140.13      133.35     38.51 o 
  -1  23  11      123.98      135.61     37.80 o 
   0  23  11        0.34       20.18     31.76 o 
 -10   0  12       21.28       47.79     41.42 o 
  -8   0  12     1153.22      960.21     54.37 o 
  -6   0  12     5687.25     5434.19    187.73 o 
  -4   0  12      612.33      560.08     37.74 o 
  -2   0  12     1267.51     1224.95     77.89 o 
   0   0  12     4049.79     3727.06    148.16 o 
   2   0  12       43.56       81.60     22.04 o 
   4   0  12      175.06      197.46     33.48 o 
   6   0  12      308.61      283.41     43.12 o 
 -11   1  12       23.17       -2.00     28.97 o 
 -10   1  12      153.65      219.83     69.48 o 
  -9   1  12      462.72      487.85     89.57 o 
  -8   1  12      121.20      153.97     23.43 o 
  -7   1  12      527.93      538.35     29.33 o 
  -6   1  12        4.12        5.72     11.32 o 
  -5   1  12      542.48      576.76     23.53 o 
  -4   1  12      738.42      679.22     24.94 o 
  -3   1  12      191.43      145.45     27.66 o 
  -2   1  12       16.46       18.22     18.41 o 
  -1   1  12      680.86      691.72     44.92 o 
   0   1  12     1163.56     1274.61     58.78 o 
   1   1  12      281.79      270.13     33.59 o 
   2   1  12        3.26        5.95     12.44 o 
   3   1  12      216.35      183.13     20.20 o 
   4   1  12      872.15      888.55     38.37 o 
   5   1  12       30.48        7.07     21.28 o 
   6   1  12      144.20      134.93     29.91 o 
   7   1  12       92.87       84.05     37.37 o 
 -11   2  12       95.83       89.79     36.48 o 
 -10   2  12       25.71       -8.48     26.85 o 
  -9   2  12       76.54       77.38     24.78 o 
  -8   2  12       24.21       10.71     19.62 o 
  -7   2  12     1341.14     1439.36     44.39 o 
  -6   2  12      312.51      311.94     19.75 o 
  -5   2  12      581.33      583.07     23.79 o 
  -4   2  12       36.09       30.49     11.36 o 
  -3   2  12        0.95       13.55     14.20 o 
  -2   2  12     2407.58     2373.51    194.54 o 
  -1   2  12      528.54      676.73     43.99 o 
   0   2  12     1179.28     1233.00     57.39 o 
   1   2  12      887.57      776.38     48.19 o 
   2   2  12       65.63       48.68     14.27 o 
   3   2  12        2.34        4.81     14.28 o 
   4   2  12       18.64       19.39     26.39 o 
   5   2  12       69.86       30.41     23.65 o 
   6   2  12      207.73      242.26     33.72 o 
   7   2  12      151.26      164.40     40.21 o 
 -11   3  12      471.13      482.28     54.51 o 
 -10   3  12        9.96        1.21     29.88 o 
  -9   3  12      613.97      689.60     45.49 o 
  -8   3  12      183.76      204.62     26.87 o 
  -7   3  12     1169.10     1138.45     40.05 o 
  -6   3  12       19.02        8.16     12.10 o 
  -5   3  12       30.62       26.95     11.64 o 
  -4   3  12        0.76        5.85     10.42 o 
  -3   3  12     1224.09     1143.17     44.69 o 
  -2   3  12      860.92      803.74     37.21 o 
  -1   3  12      300.30      249.70     59.03 o 
   0   3  12      214.31      237.27     34.78 o 
   1   3  12      291.42      296.97     34.97 o 
   2   3  12        6.05       15.26     12.92 o 
   3   3  12       58.31       52.93     23.49 o 
   4   3  12       31.34       73.23     22.72 o 
   5   3  12        5.37       -8.14     31.04 o 
   6   3  12      268.06      272.62     58.24 o 
   7   3  12      188.96      214.17     44.78 o 
 -11   4  12        0.71       38.74     57.35 o 
 -10   4  12       16.36      -27.42     27.42 o 
  -9   4  12       19.70       19.09     22.49 o 
  -8   4  12      223.69      254.08     29.47 o 
  -7   4  12     2173.39     2220.15     63.67 o 
  -6   4  12     1418.84     1439.70     37.35 o 
  -5   4  12     1339.95     1331.19     45.79 o 
  -4   4  12     2690.96     2678.50     50.62 o 
  -3   4  12     1005.83      986.01     39.99 o 
  -2   4  12      265.35      298.10     26.18 o 
  -1   4  12     3217.95     3327.71     99.85 o 
   0   4  12      228.64      250.38     36.47 o 
   1   4  12      900.65      927.50     51.87 o 
   2   4  12      163.52      104.92     30.26 o 
   3   4  12      733.59      701.75     40.62 o 
   4   4  12      381.49      383.50     33.35 o 
   5   4  12      155.67      184.75     29.87 o 
   6   4  12       18.51       -4.05     29.21 o 
   7   4  12       28.56        1.25     31.61 o 
 -11   5  12      196.07      212.58     42.48 o 
 -10   5  12       21.23       35.96     25.12 o 
  -9   5  12      382.72      372.40     36.24 o 
  -8   5  12       24.84       28.41     19.52 o 
  -7   5  12        6.48       21.98     13.65 o 
  -6   5  12      236.64      253.25     19.94 o 
  -5   5  12      151.47      129.53     19.49 o 
  -4   5  12      107.42      120.10     16.55 o 
  -3   5  12      809.16      766.73     29.47 o 
  -2   5  12      354.97      410.49     29.11 o 
  -1   5  12     3629.68     3689.77     85.64 o 
   0   5  12       43.03       74.23     24.74 o 
   1   5  12        1.80        3.76     20.97 o 
   2   5  12       42.87       74.80     20.82 o 
   3   5  12     1413.64     1322.05     53.55 o 
   4   5  12       19.23       17.67     20.48 o 
   5   5  12      755.16      765.50     46.54 o 
   6   5  12        8.73       -3.14     29.49 o 
   7   5  12       92.67       61.63     39.45 o 
 -11   6  12        3.79       49.47     33.67 o 
 -10   6  12       77.24       91.76     28.36 o 
  -9   6  12      103.06       97.68     26.18 o 
  -8   6  12      343.29      398.32     61.09 o 
  -7   6  12     2617.95     2414.43     58.25 o 
  -6   6  12     2102.18     2127.11     46.70 o 
  -5   6  12        1.43       17.07     12.90 o 
  -4   6  12     1264.62     1202.53     43.64 o 
  -3   6  12      818.36      843.32     46.40 o 
  -2   6  12       61.04      156.16     52.29 o 
  -1   6  12      940.66      897.21     78.96 o 
   0   6  12     2068.11     2134.97     78.25 o 
   1   6  12      661.42      693.38     67.62 o 
   2   6  12     1113.40     1135.77     60.06 o 
   3   6  12      994.21     1015.90     48.40 o 
   4   6  12        0.59        6.05     21.81 o 
   5   6  12      214.46      237.26     42.23 o 
   6   6  12       54.34       37.32     79.92 o 
   7   6  12       25.62       53.43     37.18 o 
 -11   7  12        6.79       14.02     34.75 o 
 -10   7  12      630.43      788.35     49.90 o 
  -9   7  12      103.98       97.88     27.06 o 
  -8   7  12        1.62      -14.27     20.62 o 
  -7   7  12        2.16       30.08     16.46 o 
  -6   7  12      147.73      171.06     23.04 o 
  -5   7  12      232.85      255.88     19.27 o 
  -4   7  12     1178.42     1140.25     36.31 o 
  -3   7  12      803.02      805.72     30.62 o 
  -2   7  12     4104.19     4031.48    172.30 o 
  -1   7  12      244.80      233.36     26.51 o 
   0   7  12      492.09      524.64     34.72 o 
   1   7  12       14.39       -3.17     27.35 o 
   2   7  12       28.58       91.27     27.97 o 
   3   7  12        0.73       -4.65     19.08 o 
   4   7  12       29.38       19.81     22.52 o 
   5   7  12      541.00      524.33     53.23 o 
   6   7  12       57.94      151.71     41.35 o 
   7   7  12       44.37       41.74     37.40 o 
 -10   8  12        0.45        8.51     29.25 o 
  -9   8  12      132.95      115.21     26.88 o 
  -8   8  12       19.88      -18.06     19.34 o 
  -7   8  12       15.77        9.63     16.78 o 
  -6   8  12     1018.77     1011.38     37.52 o 
  -5   8  12     3021.63     2912.66     61.81 o 
  -4   8  12       71.74       74.43     15.87 o 
  -3   8  12      384.03      363.10     29.32 o 
  -2   8  12      605.19      559.41     68.81 o 
  -1   8  12       70.94      279.26     48.97 o 
   0   8  12      194.34      220.02     26.64 o 
   1   8  12        3.34       45.65     25.39 o 
   2   8  12      371.40      358.88     39.97 o 
   3   8  12      223.44      255.52     38.16 o 
   4   8  12      506.57      506.36     39.14 o 
   5   8  12       11.76       22.05     30.50 o 
   6   8  12      174.03      211.04     46.84 o 
   7   8  12        0.62      -30.47     30.47 o 
 -10   9  12      288.94      362.42     41.00 o 
  -9   9  12      108.93      144.61     35.25 o 
  -8   9  12        1.25      -16.57     16.57 o 
  -7   9  12       41.18       21.97     17.20 o 
  -6   9  12        1.34       -4.74     14.88 o 
  -5   9  12       13.24        5.09     14.04 o 
  -4   9  12      762.26      718.08     54.47 o 
  -3   9  12     1012.25      978.22     42.49 o 
  -2   9  12       32.19       42.39     19.63 o 
  -1   9  12       25.94       57.18     20.70 o 
   0   9  12     1045.96     1068.49     46.46 o 
   1   9  12      525.84      496.37     36.14 o 
   2   9  12       14.69       14.23     24.65 o 
   3   9  12        6.95        4.09     19.64 o 
   4   9  12      384.35      366.02     47.10 o 
   5   9  12        1.25       -0.16     30.73 o 
   6   9  12      154.00      215.00     45.46 o 
   7   9  12       14.67       10.58     36.76 o 
 -10  10  12       54.34       24.43     30.03 o 
  -9  10  12      698.46      757.40     52.67 o 
  -8  10  12      137.13      197.67     25.85 o 
  -7  10  12      208.98      258.99     42.90 o 
  -6  10  12      772.60      776.55     34.69 o 
  -5  10  12      997.03     1024.24     44.82 o 
  -4  10  12       81.83       45.78     19.89 o 
  -3  10  12      431.48      419.98     31.00 o 
  -2  10  12      715.89      682.21     42.48 o 
  -1  10  12       10.34       78.21     27.86 o 
   0  10  12      242.28      320.35     30.97 o 
   1  10  12     2797.76     2938.49     79.79 o 
   2  10  12     1502.97     1531.98     71.20 o 
   3  10  12       22.08       35.84     22.24 o 
   4  10  12       11.82       27.32     63.55 o 
   5  10  12      272.84      370.84     56.38 o 
   6  10  12       78.71       90.40     41.13 o 
 -10  11  12      183.50      208.22     37.27 o 
  -9  11  12      459.86      540.59     43.76 o 
  -8  11  12      282.04      294.85     29.43 o 
  -7  11  12        1.24        6.82     20.37 o 
  -6  11  12       51.31       41.84     27.61 o 
  -5  11  12      445.38      390.96     41.64 o 
  -4  11  12      195.41      173.73     24.66 o 
  -3  11  12        6.53       13.77     18.20 o 
  -2  11  12     3158.37     3010.42     78.61 o 
  -1  11  12     2191.06     1930.00     61.64 o 
   0  11  12      921.50      906.34     44.68 o 
   1  11  12      112.99      119.09     25.47 o 
   2  11  12        0.07      -20.81     20.81 o 
   3  11  12       16.69       27.66     22.03 o 
   4  11  12       78.81       40.99     29.46 o 
   5  11  12      199.39      209.47     45.41 o 
   6  11  12       24.16      -30.04     33.82 o 
 -10  12  12        3.23      -26.47     26.47 o 
  -9  12  12      376.12      424.55     35.76 o 
  -8  12  12      249.79      217.18     47.81 o 
  -7  12  12      384.47      456.83     39.44 o 
  -6  12  12      379.46      262.69     38.02 o 
  -5  12  12      318.72      258.06     93.73 o 
  -4  12  12       41.48       11.71     26.65 o 
  -3  12  12        8.18       18.64     18.44 o 
  -2  12  12      365.27      381.13     32.04 o 
  -1  12  12      106.32      142.75     24.54 o 
   0  12  12      994.50      896.77     46.77 o 
   1  12  12     3077.35     2990.10     81.00 o 
   2  12  12       52.30       84.86     25.27 o 
   3  12  12      272.70      255.70     43.36 o 
   4  12  12       29.05        1.78     34.52 o 
   5  12  12       18.28       47.33     35.41 o 
   6  12  12       46.29       73.66     41.09 o 
  -9  13  12      123.34       69.10     29.65 o 
  -8  13  12      377.83      447.34     42.21 o 
  -7  13  12       19.79       -1.49     22.09 o 
  -6  13  12      129.98      137.00     35.42 o 
  -5  13  12      208.52      188.53     35.31 o 
  -4  13  12      999.36      977.67     45.53 o 
  -3  13  12     1124.90     1186.72     60.96 o 
  -2  13  12      501.07      523.46     35.73 o 
  -1  13  12     1027.52     1040.29     47.25 o 
   0  13  12      272.38      308.87     46.35 o 
   1  13  12      702.33      697.43     42.27 o 
   2  13  12       76.88       68.96     26.47 o 
   3  13  12      128.10      120.20     35.22 o 
   4  13  12       67.42       48.86     33.64 o 
   5  13  12      181.82      202.07     49.92 o 
   6  13  12       84.05       77.07     41.50 o 
  -9  14  12       12.41      -24.90     24.90 o 
  -8  14  12      587.57      600.35     47.05 o 
  -7  14  12       19.34       16.42     28.49 o 
  -6  14  12      436.54      475.44     50.01 o 
  -5  14  12        7.37        7.62     26.05 o 
  -4  14  12      739.81      720.18     54.30 o 
  -3  14  12       36.52       52.11     21.62 o 
  -2  14  12        6.97       18.64     18.48 o 
  -1  14  12      783.69      773.23     47.86 o 
   0  14  12      188.44      222.71     29.95 o 
   1  14  12     1144.52     1269.09     65.28 o 
   2  14  12      511.42      524.31     46.68 o 
   3  14  12      128.22      115.89     36.80 o 
   4  14  12       29.23       10.26     30.91 o 
   5  14  12        1.07      -10.83     32.42 o 
  -9  15  12        2.57       -3.99     46.92 o 
  -8  15  12       87.46       67.17     39.00 o 
  -7  15  12       28.99      -25.58     42.31 o 
  -6  15  12       36.67      -14.86     27.86 o 
  -5  15  12        1.64       24.89     26.88 o 
  -4  15  12      559.74      537.66     48.79 o 
  -3  15  12        2.85       -4.05     19.12 o 
  -2  15  12      176.90      235.45     30.40 o 
  -1  15  12      987.58     1021.76    110.35 o 
   0  15  12      248.49      269.60     30.95 o 
   1  15  12      164.94      214.46     31.77 o 
   2  15  12        0.46      -12.48     22.59 o 
   3  15  12      232.19      204.86     42.68 o 
   4  15  12       93.83      113.97     38.92 o 
   5  15  12       88.39       98.11     42.27 o 
  -8  16  12      275.67      314.34     54.02 o 
  -7  16  12      242.69      276.07     83.82 o 
  -6  16  12      585.88      626.06     91.61 o 
  -5  16  12       16.93       27.38     28.07 o 
  -4  16  12        1.78        9.03     26.24 o 
  -3  16  12        3.91       -9.64     23.72 o 
  -2  16  12      358.42      332.17     32.84 o 
  -1  16  12       29.60       37.48     27.07 o 
   0  16  12      161.10      194.85     29.70 o 
   1  16  12      105.75      163.92     29.04 o 
   2  16  12      414.85      364.47     40.55 o 
   3  16  12      313.04      317.16     51.33 o 
   4  16  12       20.14       58.35     37.23 o 
   5  16  12        2.18      -33.01     33.01 o 
  -8  17  12       64.97       97.46     44.76 o 
  -7  17  12       22.77      -10.40     32.86 o 
  -6  17  12       97.09       53.45     34.41 o 
  -5  17  12       19.10      -19.10     23.99 o 
  -4  17  12       21.70       48.52     29.18 o 
  -3  17  12      213.60      197.53     38.39 o 
  -2  17  12      700.17      607.47     41.74 o 
  -1  17  12      159.90      212.01     34.20 o 
   0  17  12        0.22       10.31     22.43 o 
   1  17  12       19.63       31.57     24.38 o 
   2  17  12       44.98       33.03     26.39 o 
   3  17  12       28.94       35.54     27.01 o 
   4  17  12      160.66      176.16     44.94 o 
  -7  18  12      155.58      112.22     43.55 o 
  -6  18  12      153.52      189.18     45.25 o 
  -5  18  12      271.25      285.80     45.30 o 
  -4  18  12       11.38       27.84     29.46 o 
  -3  18  12       17.36       15.70     28.68 o 
  -2  18  12      524.69      456.62     39.12 o 
  -1  18  12      394.83      422.54     75.27 o 
   0  18  12       67.07        9.56     22.99 o 
   1  18  12      150.79      198.90     38.90 o 
   2  18  12       14.89       11.49     24.33 o 
   3  18  12      163.28      147.18     34.17 o 
   4  18  12       19.55       -6.31     36.85 o 
  -7  19  12        5.15       11.40     39.64 o 
  -6  19  12       97.22      116.87     62.57 o 
  -5  19  12       84.14      188.74     42.82 o 
  -4  19  12        2.66       16.05     30.28 o 
  -3  19  12      611.02      711.20     79.75 o 
  -2  19  12       21.77       -7.99     22.98 o 
  -1  19  12      548.47      467.35     39.31 o 
   0  19  12        0.37      -10.95     21.23 o 
   1  19  12       59.38       59.08     34.83 o 
   2  19  12       11.69       14.75     26.46 o 
   3  19  12       10.64      -23.35     25.97 o 
  -6  20  12      192.30      238.57     50.23 o 
  -5  20  12       90.49      133.13     42.41 o 
  -4  20  12      418.77      383.55     51.11 o 
  -3  20  12        5.70       18.75     30.63 o 
  -2  20  12      107.77      105.17     36.59 o 
  -1  20  12      237.60      311.52     65.18 o 
   0  20  12      227.93      226.37     34.98 o 
   1  20  12      174.27      167.46     63.99 o 
   2  20  12      166.72      153.17     40.44 o 
  -5  21  12       18.20       20.69     36.48 o 
  -4  21  12      165.51      252.56     89.04 o 
  -3  21  12      102.13       97.23     38.48 o 
  -2  21  12      417.69      416.28     49.93 o 
  -1  21  12       43.40       55.22     27.98 o 
   0  21  12       23.58      -27.43     29.94 o 
   1  21  12        0.00        4.81     32.41 o 
   2  21  12       59.14       65.95     30.50 o 
  -4  22  12      104.44      118.21     43.45 o 
  -3  22  12       43.20       32.24     32.91 o 
  -2  22  12       28.43        8.51     31.35 o 
  -1  22  12        3.94       15.96     25.02 o 
   0  22  12      110.92       86.89     37.59 o 
 -11   0  13       30.58      132.23     49.92 o 
  -9   0  13      396.88      428.73     62.31 o 
  -7   0  13      244.14      286.65     94.00 o 
  -5   0  13     1493.14     1507.16     62.10 o 
  -3   0  13     2625.76     2406.35    118.42 o 
  -1   0  13      388.76      383.24     54.34 o 
   1   0  13     1216.74     1221.94     85.14 o 
   3   0  13      171.67      132.92     58.15 o 
   5   0  13      656.28      634.07     75.05 o 
 -11   1  13       13.60       24.62     34.23 o 
 -10   1  13       36.71      100.17     35.15 o 
  -9   1  13      512.48      510.79     46.99 o 
  -8   1  13        0.13       -3.92     16.61 o 
  -7   1  13      957.31      975.17     58.53 o 
  -6   1  13        8.53       -4.99     12.51 o 
  -5   1  13       25.88        9.20     11.91 o 
  -4   1  13      224.75      210.35     17.65 o 
  -3   1  13      556.34      658.48     46.35 o 
  -2   1  13      513.29      529.85     42.71 o 
  -1   1  13        5.99       -0.31     20.08 o 
   0   1  13       63.44       56.48     43.37 o 
   1   1  13       52.31       19.29     38.68 o 
   2   1  13      166.96      135.62     19.23 o 
   3   1  13      245.45      261.52     24.61 o 
   4   1  13        4.58       10.30     20.51 o 
   5   1  13      352.94      285.27     34.18 o 
   6   1  13        2.83        2.10     30.53 o 
 -11   2  13        0.04      -30.77     35.40 o 
 -10   2  13       64.97       87.60     32.29 o 
  -9   2  13      596.22      629.32     57.13 o 
  -8   2  13      504.21      599.75     51.15 o 
  -7   2  13      536.64      555.49     30.59 o 
  -6   2  13     1363.46     1302.20     36.53 o 
  -5   2  13      143.15      146.23     21.58 o 
  -4   2  13       89.11       84.42     16.36 o 
  -3   2  13       10.41       -0.43     32.13 o 
  -2   2  13       96.42      156.46     48.06 o 
  -1   2  13      741.64      700.23     47.67 o 
   0   2  13     1338.97     1534.29     97.45 o 
   1   2  13      133.77      170.13     31.20 o 
   2   2  13      553.67      585.26     32.45 o 
   3   2  13       28.72       36.24     20.64 o 
   4   2  13      505.32      483.19     38.01 o 
   5   2  13      223.92      326.88     42.29 o 
   6   2  13       36.60       57.50     27.52 o 
   7   2  13      243.17      221.27     66.73 o 
 -11   3  13        0.23      -28.68     28.68 o 
 -10   3  13      478.56      555.00     51.05 o 
  -9   3  13      239.51      236.96     31.45 o 
  -8   3  13       33.39       23.27     34.52 o 
  -7   3  13      300.57      294.37     24.92 o 
  -6   3  13      262.93      257.30     19.85 o 
  -5   3  13       56.38       73.64     14.03 o 
  -4   3  13      745.30      692.23     29.71 o 
  -3   3  13      371.12      352.55     29.23 o 
  -2   3  13     1644.11     1583.56     79.48 o 
  -1   3  13      104.87       83.05     38.32 o 
   0   3  13        3.04       -9.20     20.29 o 
   1   3  13       14.50       80.53     27.55 o 
   2   3  13      544.13      551.48     38.20 o 
   3   3  13       68.79       52.06     23.13 o 
   4   3  13      150.74      213.24     30.54 o 
   5   3  13      214.45      219.49     32.22 o 
   6   3  13        1.75       35.83     33.27 o 
   7   3  13       46.35      100.57     39.92 o 
 -11   4  13       10.50      -26.40     26.40 o 
 -10   4  13      373.93      297.32     58.24 o 
  -9   4  13        0.87       47.05     28.96 o 
  -8   4  13      277.78      301.25     51.83 o 
  -7   4  13        0.55       11.13     14.96 o 
  -6   4  13      487.87      475.15     24.25 o 
  -5   4  13      339.25      337.92     20.99 o 
  -4   4  13       19.95       25.84     13.84 o 
  -3   4  13      470.15      373.99     48.24 o 
  -2   4  13     1979.42     2043.67     72.94 o 
  -1   4  13      205.89      242.90     33.42 o 
   0   4  13     2655.46     2619.65    153.03 o 
   1   4  13      218.90      254.79     34.41 o 
   2   4  13        4.01       10.33     18.47 o 
   3   4  13       28.70       34.82     26.65 o 
   4   4  13      197.43      218.07     30.53 o 
   5   4  13       87.93       99.34     26.74 o 
   6   4  13      112.71      168.36     42.20 o 
   7   4  13        3.71       17.06     35.63 o 
 -11   5  13      197.83      158.54     40.98 o 
 -10   5  13        2.55       25.98     32.66 o 
  -9   5  13       50.78       51.59     32.32 o 
  -8   5  13      592.50      643.08     57.08 o 
  -7   5  13        0.11       15.69     15.42 o 
  -6   5  13      797.85      759.90     30.98 o 
  -5   5  13      171.74      181.42     17.86 o 
  -4   5  13       54.27       23.22     14.37 o 
  -3   5  13      180.44      154.53     24.30 o 
  -2   5  13      673.16      683.65     37.56 o 
  -1   5  13      132.84      147.04     30.94 o 
   0   5  13      160.08      133.93     28.42 o 
   1   5  13      562.49      493.42     43.81 o 
   2   5  13        2.50      -12.32     18.37 o 
   3   5  13      905.99      937.35     47.81 o 
   4   5  13     2150.39     2114.79     70.37 o 
   5   5  13       10.91       17.99     23.88 o 
   6   5  13        2.31       15.49     35.23 o 
   7   5  13        1.40        6.97     36.60 o 
 -10   6  13       41.89       75.38     29.36 o 
  -9   6  13       15.00       -5.83     22.16 o 
  -8   6  13      309.20      296.18     32.31 o 
  -7   6  13      294.69      302.99     32.18 o 
  -6   6  13      318.60      291.09     25.06 o 
  -5   6  13      184.12      176.33     17.87 o 
  -4   6  13      918.82      854.27     50.15 o 
  -3   6  13       37.77       38.93     18.96 o 
  -2   6  13      643.95      683.23     38.21 o 
  -1   6  13      681.48      751.28     52.20 o 
   0   6  13      297.85      281.81     36.78 o 
   1   6  13      707.61      767.23     79.48 o 
   2   6  13      153.55      133.60     26.80 o 
   3   6  13        6.03       31.72     27.66 o 
   4   6  13       67.39       81.88     26.45 o 
   5   6  13      105.87      133.70     38.71 o 
   6   6  13       14.97       27.49     33.97 o 
   7   6  13      180.37      161.97     64.43 o 
 -10   7  13      102.67      113.26     36.89 o 
  -9   7  13      417.12      395.06     38.36 o 
  -8   7  13       45.77       23.91     21.27 o 
  -7   7  13        2.79       -3.35     16.28 o 
  -6   7  13      219.25      188.84     23.19 o 
  -5   7  13      693.93      693.19     31.47 o 
  -4   7  13     1503.18     1518.82     43.32 o 
  -3   7  13      998.33      956.39     67.71 o 
  -2   7  13     1243.35     1213.50     66.10 o 
  -1   7  13      314.63      289.72     29.65 o 
   0   7  13       30.16       68.21     25.78 o 
   1   7  13      376.70      431.74     42.43 o 
   2   7  13      397.16      324.91     33.50 o 
   3   7  13       10.85       -9.45     20.85 o 
   4   7  13      258.49      215.30     39.27 o 
   5   7  13      216.03      298.55     48.60 o 
   6   7  13        3.32      -34.61     34.61 o 
 -10   8  13        0.14      -25.77     25.77 o 
  -9   8  13      311.53      321.01     35.88 o 
  -8   8  13        0.63      -19.41     19.41 o 
  -7   8  13      743.26      766.89     36.17 o 
  -6   8  13       22.63       -3.06     15.52 o 
  -5   8  13      445.49      418.75     35.75 o 
  -4   8  13     1255.12     1105.04     46.80 o 
  -3   8  13        1.02        2.27     17.05 o 
  -2   8  13      267.27      238.18     27.82 o 
  -1   8  13     1731.91     1736.60     58.96 o 
   0   8  13      186.49      194.77     28.03 o 
   1   8  13       47.35       28.62     27.03 o 
   2   8  13        0.38        6.09     20.62 o 
   3   8  13      136.47       80.10     31.35 o 
   4   8  13        0.26       19.39     24.33 o 
   5   8  13       87.86       85.86     37.69 o 
   6   8  13        9.66      -29.66     29.66 o 
 -10   9  13      358.94      450.14     69.93 o 
  -9   9  13      271.86      251.57     35.82 o 
  -8   9  13      100.61      114.95     22.72 o 
  -7   9  13        0.96       -0.16     16.28 o 
  -6   9  13       29.68       40.11     19.21 o 
  -5   9  13      881.40      836.86     42.15 o 
  -4   9  13     3063.67     2917.11     77.09 o 
  -3   9  13     2588.15     2513.06     82.65 o 
  -2   9  13      388.32      431.42     33.56 o 
  -1   9  13      959.77      907.90     45.62 o 
   0   9  13      100.88       80.79     23.71 o 
   1   9  13      414.28      424.53     44.52 o 
   2   9  13      652.51      654.58     42.69 o 
   3   9  13       21.02       50.97     23.77 o 
   4   9  13       85.62      114.62     55.32 o 
   5   9  13       13.01       54.62     34.74 o 
   6   9  13      190.51      198.67     46.00 o 
 -10  10  13      200.21      172.90     35.58 o 
  -9  10  13       82.52       53.64     43.39 o 
  -8  10  13      675.14      728.67     38.85 o 
  -7  10  13       11.99        0.88     20.30 o 
  -6  10  13      542.16      579.97     52.22 o 
  -5  10  13      291.27      282.83     29.75 o 
  -4  10  13      320.63      302.91     29.38 o 
  -3  10  13      636.77      685.94     39.05 o 
  -2  10  13      143.85      202.34     26.94 o 
  -1  10  13     2669.98     2704.04     76.14 o 
   0  10  13      446.26      504.22     37.92 o 
   1  10  13       60.92       93.16     29.98 o 
   2  10  13      109.50       93.95     34.66 o 
   3  10  13      204.06      231.67     35.18 o 
   4  10  13       88.39       74.04     77.98 o 
   5  10  13       42.05       62.53     35.38 o 
   6  10  13      282.39      293.68     52.30 o 
 -10  11  13      398.73      523.36     57.31 o 
  -9  11  13        5.00       -4.81     32.09 o 
  -8  11  13       15.89       12.24     23.18 o 
  -7  11  13      146.96      132.57     27.99 o 
  -6  11  13      534.34      632.73     66.73 o 
  -5  11  13       10.31       20.65     26.38 o 
  -4  11  13      211.88      246.94     29.01 o 
  -3  11  13      321.96      366.47     43.32 o 
  -2  11  13      141.09      171.28     26.25 o 
  -1  11  13      299.87      327.73     32.29 o 
   0  11  13      243.60      241.44     30.75 o 
   1  11  13       88.33       44.28     36.17 o 
   2  11  13      593.13      575.52     42.83 o 
   3  11  13       56.56       49.54     24.92 o 
   4  11  13      655.12      584.88     58.16 o 
   5  11  13        3.10       12.59     35.53 o 
   6  11  13      192.86      233.17     50.52 o 
  -9  12  13       61.03       17.53     34.09 o 
  -8  12  13     1136.08     1305.96    127.82 o 
  -7  12  13      206.89      193.21     39.80 o 
  -6  12  13      603.40      596.70     51.91 o 
  -5  12  13        7.70       -2.39     25.58 o 
  -4  12  13      249.19      269.98     46.99 o 
  -3  12  13       23.70       13.44     19.01 o 
  -2  12  13      320.24      289.26     30.83 o 
  -1  12  13        1.56      188.18     93.05 o 
   0  12  13     1119.85     1201.20     53.02 o 
   1  12  13       37.96       60.86     24.87 o 
   2  12  13      582.21      719.50     67.78 o 
   3  12  13        6.80       11.07     28.53 o 
   4  12  13       20.59        1.66     35.23 o 
   5  12  13       76.68      116.75     42.74 o 
  -9  13  13       89.25      122.45     32.33 o 
  -8  13  13      166.01      152.55     32.93 o 
  -7  13  13      107.65      112.51     34.41 o 
  -6  13  13      129.27      127.04     44.87 o 
  -5  13  13      115.72      117.41     72.40 o 
  -4  13  13      417.08      456.47     35.84 o 
  -3  13  13      517.89      541.49     37.81 o 
  -2  13  13       52.63       -1.57     27.41 o 
  -1  13  13      728.17      774.66     44.33 o 
   0  13  13       89.03       66.84     24.23 o 
   1  13  13      891.08      824.79     46.56 o 
   2  13  13      283.56      303.29     35.66 o 
   3  13  13        4.15      -26.66     26.66 o 
   4  13  13        8.51       -5.54     30.56 o 
   5  13  13       72.35      144.19     52.84 o 
  -9  14  13      320.43      287.58     41.61 o 
  -8  14  13        1.21       16.36     33.71 o 
  -7  14  13      468.02      544.83     56.05 o 
  -6  14  13        0.12      -17.57     26.79 o 
  -5  14  13       41.86       40.84     29.29 o 
  -4  14  13      172.47      103.51     32.73 o 
  -3  14  13     1257.29     1252.91     52.45 o 
  -2  14  13      213.86      158.10     27.75 o 
  -1  14  13     1287.04     1404.44     56.69 o 
   0  14  13      517.16      491.27     76.82 o 
   1  14  13      445.37      495.22     43.37 o 
   2  14  13        6.25      -21.75     21.75 o 
   3  14  13       68.55       20.03     32.26 o 
   4  14  13       49.38       40.26     52.75 o 
   5  14  13       56.28       64.57     38.82 o 
  -8  15  13        2.22       41.61     35.47 o 
  -7  15  13        3.73      -26.38     35.58 o 
  -6  15  13       13.29      -27.56     27.56 o 
  -5  15  13      507.73      375.11     45.84 o 
  -4  15  13      281.22      243.00     39.16 o 
  -3  15  13      532.83      566.56     39.88 o 
  -2  15  13      406.68      352.67     34.97 o 
  -1  15  13      208.84      226.77     41.81 o 
   0  15  13       21.44       41.36     26.44 o 
   1  15  13        3.83       13.42     23.18 o 
   2  15  13      115.08      121.02     29.98 o 
   3  15  13      416.87      441.58     98.07 o 
   4  15  13       38.67       81.58     38.70 o 
  -8  16  13      148.14      128.36     44.87 o 
  -7  16  13      564.25      684.32     63.80 o 
  -6  16  13       57.19      100.13     77.62 o 
  -5  16  13       77.34       33.08     28.93 o 
  -4  16  13       68.92       72.28     30.66 o 
  -3  16  13      259.27      286.19     32.82 o 
  -2  16  13       36.54       62.49     24.51 o 
  -1  16  13      682.99      802.56     47.37 o 
   0  16  13       18.64       40.15     24.32 o 
   1  16  13      553.67      597.46     69.14 o 
   2  16  13      271.83      301.61     74.69 o 
   3  16  13      116.59       57.14     35.87 o 
   4  16  13        4.89       38.76     39.31 o 
  -7  17  13       81.11       25.26     53.72 o 
  -6  17  13       19.96       19.81     66.03 o 
  -5  17  13       29.38       35.85     52.31 o 
  -4  17  13       66.24      110.94     35.25 o 
  -3  17  13      343.79      328.54     43.47 o 
  -2  17  13       92.06       64.25     25.19 o 
  -1  17  13        8.92      -11.74     22.69 o 
   0  17  13       26.61       20.52     24.18 o 
   1  17  13        8.35       31.24     25.50 o 
   2  17  13       68.17       63.61     28.34 o 
   3  17  13        4.88       -6.57     34.30 o 
  -7  18  13        0.29      -25.01     33.86 o 
  -6  18  13      318.91      257.54     46.38 o 
  -5  18  13        0.11        9.35     29.76 o 
  -4  18  13       83.93       82.17     34.62 o 
  -3  18  13       79.20       82.31     32.46 o 
  -2  18  13      353.07      377.60     37.74 o 
  -1  18  13      330.45      317.50     44.29 o 
   0  18  13      662.02      744.35     48.52 o 
   1  18  13        0.18      -27.34     27.34 o 
   2  18  13       30.39       23.05     26.98 o 
   3  18  13        2.93       -7.81     35.22 o 
  -6  19  13       94.66      107.91     41.09 o 
  -5  19  13       80.73       84.68     37.02 o 
  -4  19  13      630.93      647.52     58.98 o 
  -3  19  13       45.63       20.93     30.63 o 
  -2  19  13      704.64      701.30     49.03 o 
  -1  19  13        0.12        9.52     24.81 o 
   0  19  13       22.61      -11.54     24.35 o 
   1  19  13       65.72       17.68     33.49 o 
   2  19  13      108.49      113.93     32.79 o 
  -5  20  13       43.41       99.24     70.98 o 
  -4  20  13       16.18       58.38     35.89 o 
  -3  20  13       57.36       11.57     31.98 o 
  -2  20  13      334.31      358.81     47.81 o 
  -1  20  13      270.32      295.83     38.34 o 
   0  20  13      249.51      275.24     42.73 o 
   1  20  13       37.66      117.45     38.68 o 
  -4  21  13       41.37       82.66     36.42 o 
  -3  21  13      237.03      217.33     44.73 o 
  -2  21  13      106.82      171.28     40.35 o 
  -1  21  13       14.10       23.87     27.60 o 
   0  21  13       32.99       34.31     63.19 o 
 -10   0  14      939.52      975.71     87.62 o 
  -8   0  14     1074.97     1097.41     65.32 o 
  -6   0  14      742.30      736.63     60.72 o 
  -4   0  14       23.23       46.91     34.70 o 
  -2   0  14     1552.77     1688.55    103.73 o 
   0   0  14     2550.48     2569.02    126.21 o 
   2   0  14      310.59      360.24     38.69 o 
   4   0  14      691.51      601.50     72.58 o 
   6   0  14      716.43      693.90     87.45 o 
 -10   1  14        3.78       -5.14     28.78 o 
  -9   1  14        5.75      -23.90     23.90 o 
  -8   1  14        1.62        9.45     17.82 o 
  -7   1  14      523.36      485.25     30.19 o 
  -6   1  14        5.07       -7.09     15.10 o 
  -5   1  14      217.08      199.00     18.65 o 
  -4   1  14       36.48       30.99     24.60 o 
  -3   1  14        2.54       40.56     24.35 o 
  -2   1  14       23.70       26.57     23.34 o 
  -1   1  14        0.01        6.85     22.37 o 
   0   1  14       28.18       50.39     45.49 o 
   1   1  14      133.05      138.85     31.47 o 
   2   1  14      300.35      337.86     32.69 o 
   3   1  14       80.33       99.28     30.53 o 
   4   1  14      278.65      258.61     33.91 o 
   5   1  14        2.82       22.04     28.64 o 
   6   1  14        8.69       40.62     52.40 o 
 -10   2  14       72.10       67.06     32.89 o 
  -9   2  14       91.78      123.41     27.82 o 
  -8   2  14     1128.45     1063.34     52.32 o 
  -7   2  14       40.37       43.97     18.79 o 
  -6   2  14      115.30      106.19     16.40 o 
  -5   2  14       66.93       63.07     14.38 o 
  -4   2  14        2.03        5.15     14.36 o 
  -3   2  14       98.01      111.17     29.10 o 
  -2   2  14     1250.10     1211.19     61.46 o 
  -1   2  14      325.53      395.68     69.83 o 
   0   2  14      308.73      358.37     39.78 o 
   1   2  14      168.61      249.13     74.79 o 
   2   2  14        4.03       24.42     20.43 o 
   3   2  14      243.32      241.70     30.98 o 
   4   2  14      240.59      201.83     32.36 o 
   5   2  14      548.18      494.70     41.17 o 
   6   2  14      231.00      282.16     66.73 o 
 -10   3  14        1.89       29.07     45.94 o 
  -9   3  14       19.20       42.54     24.01 o 
  -8   3  14        2.96       -4.86     21.01 o 
  -7   3  14       43.82       41.90     17.92 o 
  -6   3  14      122.90      150.05     17.83 o 
  -5   3  14      633.44      651.06     31.00 o 
  -4   3  14      270.34      246.94     23.22 o 
  -3   3  14     1267.15     1235.16    284.11 o 
  -2   3  14       38.81       82.82     28.52 o 
  -1   3  14      350.70      295.84     38.02 o 
   0   3  14      386.70      369.28     41.75 o 
   1   3  14      687.76      658.06     48.76 o 
   2   3  14      509.07      423.45     35.67 o 
   3   3  14      986.19     1081.84     50.84 o 
   4   3  14        5.51       17.31     21.94 o 
   5   3  14        2.40       22.81     23.68 o 
   6   3  14       73.22       72.05     37.08 o 
 -10   4  14       59.45       63.92     33.08 o 
  -9   4  14      127.87      146.14     29.95 o 
  -8   4  14      127.43      102.82     25.83 o 
  -7   4  14      264.93      297.62     25.89 o 
  -6   4  14       18.40        7.79     13.81 o 
  -5   4  14       84.64       59.73     15.24 o 
  -4   4  14       56.97       47.04     16.19 o 
  -3   4  14      835.46      883.15     44.05 o 
  -2   4  14       16.49        5.25     45.23 o 
  -1   4  14     1653.77     1555.66     85.76 o 
   0   4  14      151.60      161.86     31.60 o 
   1   4  14        4.63        4.91     22.67 o 
   2   4  14      287.19      267.09     31.54 o 
   3   4  14      358.41      342.18     35.55 o 
   4   4  14        0.09       35.14     24.33 o 
   5   4  14     1077.87     1008.84     54.42 o 
   6   4  14       22.57      -10.01     36.20 o 
 -10   5  14       19.95       34.81     24.77 o 
  -9   5  14      207.62      190.09     31.42 o 
  -8   5  14        5.63       30.80     21.55 o 
  -7   5  14       19.63       37.59     17.19 o 
  -6   5  14      162.35      207.35     20.14 o 
  -5   5  14       54.12       52.99     19.91 o 
  -4   5  14       11.84      -13.40     13.40 o 
  -3   5  14      192.32      182.46     26.96 o 
  -2   5  14      191.87      209.54     27.75 o 
  -1   5  14       65.03       84.71     27.95 o 
   0   5  14       64.81       97.20     35.85 o 
   1   5  14      121.26      154.77     33.18 o 
   2   5  14     1254.55     1290.61     54.28 o 
   3   5  14      138.70      159.62     29.15 o 
   4   5  14       50.30       67.89     29.10 o 
   5   5  14        3.44       22.10     25.29 o 
   6   5  14       14.35        5.61     34.41 o 
 -10   6  14       14.32        3.44     26.19 o 
  -9   6  14      164.42      233.60     32.21 o 
  -8   6  14       88.10      119.09     35.64 o 
  -7   6  14     1284.50     1208.11     42.61 o 
  -6   6  14        1.13       14.49     14.22 o 
  -5   6  14       11.23        2.47     14.06 o 
  -4   6  14      232.65      303.32     44.89 o 
  -3   6  14     1676.84     1665.49     58.51 o 
  -2   6  14       46.04       41.98     27.75 o 
  -1   6  14      220.79      218.31     34.92 o 
   0   6  14      327.56      323.60     40.10 o 
   1   6  14        1.90       30.65     26.42 o 
   2   6  14      114.65      117.58     26.79 o 
   3   6  14       43.50       39.75     23.09 o 
   4   6  14       71.65       82.73     30.07 o 
   5   6  14      556.95      621.46     60.57 o 
   6   6  14       40.00       47.52     36.35 o 
 -10   7  14      102.32       53.77     29.64 o 
  -9   7  14       17.14       20.93     24.94 o 
  -8   7  14       56.44       51.47     25.06 o 
  -7   7  14       52.05       25.18     22.16 o 
  -6   7  14     1028.73     1073.52     35.96 o 
  -5   7  14        2.90       -4.82     15.17 o 
  -4   7  14     3133.20     3200.15     88.35 o 
  -3   7  14     1262.39     1247.22     51.29 o 
  -2   7  14      895.66      899.04     45.08 o 
  -1   7  14      255.40      228.18     40.26 o 
   0   7  14     1927.51     1948.43    117.80 o 
   1   7  14      268.46      279.16     40.12 o 
   2   7  14      649.69      603.05     57.27 o 
   3   7  14       74.79       33.62     34.13 o 
   4   7  14     1157.76     1105.34     56.33 o 
   5   7  14        6.43       -9.86     30.73 o 
   6   7  14      235.16      330.68     53.35 o 
 -10   8  14       61.87       85.80     30.07 o 
  -9   8  14        2.73       13.58     23.83 o 
  -8   8  14      186.20      221.79     30.78 o 
  -7   8  14        3.20       26.50     17.93 o 
  -6   8  14       27.36       -4.26     26.64 o 
  -5   8  14       17.58       24.02     19.37 o 
  -4   8  14       77.04       44.74     21.43 o 
  -3   8  14     3950.00     4150.71    116.73 o 
  -2   8  14     1447.24     1409.62     54.24 o 
  -1   8  14      265.75      284.51     31.45 o 
   0   8  14        4.39       51.64     26.40 o 
   1   8  14      473.51      482.25     47.56 o 
   2   8  14       30.90       17.82     22.04 o 
   3   8  14       19.45      -14.77     24.63 o 
   4   8  14      136.22      123.75     31.19 o 
   5   8  14        5.32        3.11     50.01 o 
   6   8  14       69.19       58.62     41.79 o 
 -10   9  14      412.64      381.49     48.86 o 
  -9   9  14        1.64        7.37     25.46 o 
  -8   9  14       14.14       26.25     19.47 o 
  -7   9  14       50.93       41.09     22.74 o 
  -6   9  14     1292.63     1512.16    120.72 o 
  -5   9  14       12.44       10.22     19.62 o 
  -4   9  14     2567.51     2348.88     70.76 o 
  -3   9  14        2.35       38.25     21.15 o 
  -2   9  14       21.77       37.64     22.13 o 
  -1   9  14      229.36      205.91     38.64 o 
   0   9  14        1.48        7.07     21.10 o 
   1   9  14      642.01      636.40     57.26 o 
   2   9  14       29.85       34.81     26.97 o 
   3   9  14       45.53       53.35     25.62 o 
   4   9  14      218.80      230.23     43.75 o 
   5   9  14      152.53      144.03     43.55 o 
  -9  10  14      914.17      920.66     71.60 o 
  -8  10  14       46.70       40.23     25.89 o 
  -7  10  14       99.16      124.78     26.43 o 
  -6  10  14      136.58      175.81     41.51 o 
  -5  10  14      408.84      444.84     35.16 o 
  -4  10  14        1.86       21.08     28.03 o 
  -3  10  14      433.99      428.50     38.06 o 
  -2  10  14     1015.67      974.19     47.85 o 
  -1  10  14      597.40      593.64     40.40 o 
   0  10  14        5.40        1.84     20.92 o 
   1  10  14      563.18      518.72     49.37 o 
   2  10  14      129.59       88.86     47.40 o 
   3  10  14       15.23        7.56     23.37 o 
   4  10  14        0.45        7.27     31.78 o 
   5  10  14        1.00       42.74     37.71 o 
  -9  11  14       11.13       14.01     32.28 o 
  -8  11  14        0.02       -5.94     23.63 o 
  -7  11  14       11.49       25.00     29.55 o 
  -6  11  14      125.79      133.71     33.69 o 
  -5  11  14      971.73     1001.12     48.29 o 
  -4  11  14      239.24      207.90     28.41 o 
  -3  11  14       33.47        7.96     20.22 o 
  -2  11  14      349.03      291.88     32.59 o 
  -1  11  14      185.89      259.69     51.49 o 
   0  11  14        3.30        4.11     22.30 o 
   1  11  14      440.03      468.42     77.27 o 
   2  11  14       14.31       17.55     22.93 o 
   3  11  14      155.02      202.36     33.50 o 
   4  11  14        1.87       26.87     32.86 o 
   5  11  14      230.02      294.46     52.63 o 
  -9  12  14      339.64      363.63     51.99 o 
  -8  12  14      183.99      217.28     35.52 o 
  -7  12  14       52.31       71.84     32.36 o 
  -6  12  14      419.93      305.64     41.84 o 
  -5  12  14       78.51       79.01     30.96 o 
  -4  12  14      734.51      562.84     39.37 o 
  -3  12  14     1494.21     1394.01     68.72 o 
  -2  12  14       60.88       57.46     24.68 o 
  -1  12  14      212.23      285.70     38.05 o 
   0  12  14       93.22       69.61     26.08 o 
   1  12  14      632.45      635.25     44.14 o 
   2  12  14        7.87        1.63     23.75 o 
   3  12  14      190.37      140.06     40.12 o 
   4  12  14       12.96      -19.04     41.86 o 
   5  12  14       42.17       24.30     38.96 o 
  -9  13  14        4.35      -16.97     26.67 o 
  -8  13  14      117.51       74.32     37.14 o 
  -7  13  14      177.32      232.77     45.49 o 
  -6  13  14      284.16      356.45     46.02 o 
  -5  13  14      709.36      734.95    124.97 o 
  -4  13  14     1038.70      974.50     65.04 o 
  -3  13  14        7.60       24.48     21.69 o 
  -2  13  14       57.31       57.46     24.46 o 
  -1  13  14      296.70      359.66     35.97 o 
   0  13  14       37.88       37.74     23.71 o 
   1  13  14      749.72      816.50     49.45 o 
   2  13  14      153.66      236.19     35.76 o 
   3  13  14      377.89      436.97     56.94 o 
   4  13  14       50.56       77.25     81.25 o 
  -8  14  14      264.50      186.37     62.04 o 
  -7  14  14       76.01       83.91     35.36 o 
  -6  14  14       39.70       51.98     32.24 o 
  -5  14  14       13.79        0.29     26.91 o 
  -4  14  14       68.90       86.06     31.59 o 
  -3  14  14        4.27      -19.65     30.29 o 
  -2  14  14     1050.45      969.68     56.74 o 
  -1  14  14       93.07       90.73     26.85 o 
   0  14  14      433.14      455.57     40.11 o 
   1  14  14      119.41      130.84     36.88 o 
   2  14  14       75.65       59.53     27.64 o 
   3  14  14        3.21      -14.15     31.15 o 
   4  14  14       41.49       24.97     76.38 o 
  -8  15  14       19.57      -23.27     33.68 o 
  -7  15  14       51.99       15.44     32.67 o 
  -6  15  14      224.54      188.14     40.22 o 
  -5  15  14        0.97       -7.97     43.01 o 
  -4  15  14       21.68       48.64     28.95 o 
  -3  15  14       40.67       58.98     24.03 o 
  -2  15  14        2.44        9.81     22.27 o 
  -1  15  14       24.47       15.25     24.38 o 
   0  15  14        3.17       28.27     25.31 o 
   1  15  14       16.34       31.69     27.45 o 
   2  15  14       79.06      129.59     42.27 o 
   3  15  14       15.22        0.13     35.67 o 
   4  15  14       65.40       35.99     38.73 o 
  -7  16  14       86.75       71.38     38.45 o 
  -6  16  14      135.29      192.67     49.30 o 
  -5  16  14        0.40      -21.20     26.26 o 
  -4  16  14       65.93      135.06     47.88 o 
  -3  16  14       87.71       81.22     25.00 o 
  -2  16  14     1248.73     1169.96     58.72 o 
  -1  16  14       79.02      107.86     28.91 o 
   0  16  14      519.70      668.39     82.65 o 
   1  16  14        6.22        0.12     26.08 o 
   2  16  14        0.53       -4.82     33.72 o 
   3  16  14        0.00      -43.46     43.46 o 
  -7  17  14       83.93       19.74     36.87 o 
  -6  17  14      147.55       94.51     42.13 o 
  -5  17  14      231.68      228.13     42.99 o 
  -4  17  14       77.57       78.96     52.13 o 
  -3  17  14      190.24      125.50     36.89 o 
  -2  17  14      362.00      292.53     36.53 o 
  -1  17  14       67.61       56.62     26.72 o 
   0  17  14       12.41      -12.69     47.84 o 
   1  17  14       20.01       75.73     28.82 o 
   2  17  14        3.05       17.30     27.94 o 
   3  17  14      409.43      429.49     58.77 o 
  -6  18  14       21.17       -2.18     30.79 o 
  -5  18  14        0.08      -12.05     28.86 o 
  -4  18  14        0.04      -27.77     27.77 o 
  -3  18  14      119.11      121.96     47.09 o 
  -2  18  14      153.01      164.18     32.71 o 
  -1  18  14      262.76      293.41     48.50 o 
   0  18  14       50.35       56.01     28.72 o 
   1  18  14      175.49      217.16     43.51 o 
   2  18  14        2.11      -16.15     27.52 o 
  -5  19  14      176.20      161.35     44.30 o 
  -4  19  14        6.87      -28.30     28.30 o 
  -3  19  14      367.43      439.99     52.25 o 
  -2  19  14        0.13      -23.64     23.64 o 
  -1  19  14       66.63       66.08     27.99 o 
   0  19  14      112.24      138.47     32.72 o 
   1  19  14       22.64      -16.43     31.13 o 
  -4  20  14        2.90      -24.77     29.69 o 
  -3  20  14       83.90       88.50     36.97 o 
  -2  20  14        2.29       22.75     32.42 o 
  -1  20  14      761.38      699.86     49.11 o 
   0  20  14       22.95       24.75     35.55 o 
  -9   0  15      144.53      240.39     53.46 o 
  -7   0  15        1.28      -13.96     23.71 o 
  -5   0  15      133.63      152.95     28.62 o 
  -3   0  15     1680.84     1504.63    101.25 o 
  -1   0  15       49.90       62.84     35.23 o 
   1   0  15      685.81      585.57     69.57 o 
   3   0  15       30.41       27.08     38.77 o 
   5   0  15      111.94       74.52     49.39 o 
 -10   1  15       11.82       46.70     33.91 o 
  -9   1  15      374.34      487.82     64.43 o 
  -8   1  15      266.03      271.02     28.08 o 
  -7   1  15      593.93      596.50     34.02 o 
  -6   1  15       47.09       31.74     16.73 o 
  -5   1  15       49.16       66.40     17.26 o 
  -4   1  15      734.63      769.12     53.89 o 
  -3   1  15       10.96       -1.94     23.34 o 
  -2   1  15      152.22      129.38     31.10 o 
  -1   1  15      149.71      177.51     35.10 o 
   0   1  15        0.64        3.62     24.53 o 
   1   1  15      365.30      499.14     47.06 o 
   2   1  15      493.97      515.49     38.84 o 
   3   1  15      563.05      607.61     55.35 o 
   4   1  15      162.17      197.83     40.86 o 
   5   1  15        0.63      -13.49     28.15 o 
   6   1  15       26.99       31.34     36.40 o 
 -10   2  15      130.71      165.14     54.87 o 
  -9   2  15      266.54      374.96     37.61 o 
  -8   2  15      134.32      157.72     24.09 o 
  -7   2  15      189.42      179.22     23.78 o 
  -6   2  15      342.85      378.62     24.18 o 
  -5   2  15      513.41      502.95     33.24 o 
  -4   2  15       85.45       76.83     29.07 o 
  -3   2  15     1668.04     1870.83     80.05 o 
  -2   2  15      515.04      545.61     47.38 o 
  -1   2  15     1176.18     1333.94     66.69 o 
   0   2  15      229.01      344.63     59.12 o 
   1   2  15      482.10      440.24     69.83 o 
   2   2  15       65.08       55.49     24.72 o 
   3   2  15       82.80       63.94     24.83 o 
   4   2  15      390.32      344.04     37.26 o 
   5   2  15      195.22      188.58     42.41 o 
   6   2  15       55.35      100.90     57.35 o 
 -10   3  15        1.62      -18.33     28.76 o 
  -9   3  15       35.38       15.21     23.69 o 
  -8   3  15      763.90      768.93     44.78 o 
  -7   3  15        7.78       16.29     17.64 o 
  -6   3  15      696.66      680.51     30.01 o 
  -5   3  15       27.75       21.70     16.42 o 
  -4   3  15      188.54      196.46     27.93 o 
  -3   3  15       28.55       -3.18     24.89 o 
  -2   3  15        5.02      -19.90     19.90 o 
  -1   3  15       27.37       53.16     26.64 o 
   0   3  15      711.78      717.58     68.24 o 
   1   3  15       40.24       42.66     26.94 o 
   2   3  15     1059.16      982.64     50.20 o 
   3   3  15        6.87       25.24     23.64 o 
   4   3  15       63.62      110.60     29.12 o 
   5   3  15        1.28       24.48     27.65 o 
 -10   4  15      288.50      451.87     51.19 o 
  -9   4  15       50.47       63.86     27.17 o 
  -8   4  15      131.17      173.10     28.94 o 
  -7   4  15      643.57      592.69     36.43 o 
  -6   4  15      117.31      112.74     18.85 o 
  -5   4  15      140.58      140.94     22.41 o 
  -4   4  15        4.39        2.96     23.64 o 
  -3   4  15       16.83       41.37     26.28 o 
  -2   4  15      503.86      454.87     45.19 o 
  -1   4  15      255.94      176.13     35.10 o 
   0   4  15       53.89      101.80     32.84 o 
   1   4  15      741.05      593.98     50.40 o 
   2   4  15        5.68       25.36     22.88 o 
   3   4  15       39.24       37.87     25.56 o 
   4   4  15      618.92      643.77     46.47 o 
   5   4  15       43.45       43.01     28.80 o 
 -10   5  15       15.33       -2.27     26.31 o 
  -9   5  15       15.12        8.88     23.96 o 
  -8   5  15        6.01      -10.17     20.83 o 
  -7   5  15      123.00      119.15     22.16 o 
  -6   5  15      600.70      534.66     37.16 o 
  -5   5  15      397.94      461.40     34.67 o 
  -4   5  15      467.30      426.50     40.07 o 
  -3   5  15      161.43      167.90     47.96 o 
  -2   5  15      113.24      156.92     38.85 o 
  -1   5  15      471.73      386.07     42.97 o 
   0   5  15      154.27      105.11     30.25 o 
   1   5  15      566.99      553.01     50.31 o 
   2   5  15      430.15      514.01     67.25 o 
   3   5  15      809.55      687.70     46.05 o 
   4   5  15      625.25      559.93     59.38 o 
   5   5  15        3.66       25.37     35.59 o 
 -10   6  15      113.39      121.71     32.66 o 
  -9   6  15        2.15      -22.75     22.75 o 
  -8   6  15      480.52      567.94     62.40 o 
  -7   6  15        1.85       10.10     17.74 o 
  -6   6  15       89.98       86.96     20.16 o 
  -5   6  15     1327.05     1332.33     51.38 o 
  -4   6  15      625.09      624.00     45.81 o 
  -3   6  15     1699.01     1710.96     60.57 o 
  -2   6  15      474.64      474.55     38.19 o 
  -1   6  15     1108.19     1176.38    133.74 o 
   0   6  15        5.11       -8.28     24.60 o 
   1   6  15      137.69      140.66     53.28 o 
   2   6  15       45.10       55.64     25.04 o 
   3   6  15       63.16        6.58     23.46 o 
   4   6  15       12.37       37.69     26.53 o 
   5   6  15      196.65      220.39     47.49 o 
 -10   7  15       97.09      119.30     32.27 o 
  -9   7  15       25.75        2.11     23.84 o 
  -8   7  15       19.17        6.80     29.27 o 
  -7   7  15      493.93      550.45     34.86 o 
  -6   7  15      202.81      243.44     30.03 o 
  -5   7  15      378.66      399.11     48.88 o 
  -4   7  15       35.08       33.34     21.31 o 
  -3   7  15       73.13       79.65     24.05 o 
  -2   7  15      162.44      120.95     26.64 o 
  -1   7  15      315.44      356.15     56.38 o 
   0   7  15       39.81       44.71     28.60 o 
   1   7  15      638.72      665.85     55.07 o 
   2   7  15       53.58       40.47     25.47 o 
   3   7  15       78.02      108.38     42.69 o 
   4   7  15       22.25       25.89     27.70 o 
   5   7  15       41.66      -15.60     40.18 o 
  -9   8  15      114.71      137.40     31.01 o 
  -8   8  15      186.37       89.00     35.52 o 
  -7   8  15       27.96       36.51     21.74 o 
  -6   8  15        0.00       42.24     22.28 o 
  -5   8  15     1004.52     1011.02     65.57 o 
  -4   8  15      270.79      310.59     32.66 o 
  -3   8  15     1135.98     1234.84     53.80 o 
  -2   8  15        7.79       -5.14     20.42 o 
  -1   8  15      589.37      639.59     42.25 o 
   0   8  15       32.76       46.30     27.60 o 
   1   8  15      909.47      824.56     59.89 o 
   2   8  15      126.21      128.00     29.59 o 
   3   8  15      235.30      225.87     41.18 o 
   4   8  15       17.68       -9.80     29.43 o 
   5   8  15       45.76       80.43     42.24 o 
  -9   9  15        9.72      -25.83     25.83 o 
  -8   9  15       52.15       69.63     33.34 o 
  -7   9  15       40.29       28.86     28.36 o 
  -6   9  15      431.39      450.03     46.98 o 
  -5   9  15     2261.31     2353.27     73.32 o 
  -4   9  15        1.25       29.53     20.91 o 
  -3   9  15      584.35      573.69     39.55 o 
  -2   9  15        0.32        3.11     20.46 o 
  -1   9  15      132.49      197.58     33.50 o 
   0   9  15      556.68      656.91     55.69 o 
   1   9  15       78.41       79.66     33.42 o 
   2   9  15      495.30      497.86     42.91 o 
   3   9  15      171.03      205.84     34.89 o 
   4   9  15        9.32       37.89     35.23 o 
   5   9  15        9.96       12.54     38.28 o 
  -9  10  15        1.62        9.20     33.34 o 
  -8  10  15       41.49       36.31     25.61 o 
  -7  10  15        9.73      -15.50     26.86 o 
  -6  10  15       88.16       38.69     29.91 o 
  -5  10  15       25.12       29.70     22.38 o 
  -4  10  15     2063.43     2027.81     78.46 o 
  -3  10  15      400.72      349.68     34.43 o 
  -2  10  15     1066.66     1074.18     52.35 o 
  -1  10  15       74.65       74.22     25.69 o 
   0  10  15      223.41      247.25     41.62 o 
   1  10  15      232.28      315.79     64.43 o 
   2  10  15      249.25      219.88     34.75 o 
   3  10  15       33.12       25.60     26.94 o 
   4  10  15       16.10       33.33     40.80 o 
  -9  11  15        0.37      -29.97     32.66 o 
  -8  11  15      398.71      440.52     41.69 o 
  -7  11  15        5.07      -14.66     26.36 o 
  -6  11  15      403.16      387.48     73.64 o 
  -5  11  15       91.80       97.23     25.83 o 
  -4  11  15      637.04      607.88     41.88 o 
  -3  11  15      678.47      746.59     46.12 o 
  -2  11  15       27.51       77.54     25.90 o 
  -1  11  15        0.50       11.38     22.96 o 
   0  11  15      247.65      282.50     34.84 o 
   1  11  15       85.55      168.04     62.13 o 
   2  11  15      473.94      569.19     47.28 o 
   3  11  15       19.21        1.39     31.73 o 
   4  11  15        4.85       45.25     34.65 o 
  -8  12  15       46.03       21.02     31.17 o 
  -7  12  15       90.79      147.93     38.29 o 
  -6  12  15      103.63      129.45     71.07 o 
  -5  12  15       47.58       48.94     37.17 o 
  -4  12  15      870.29      829.22     47.68 o 
  -3  12  15      726.17      800.61     54.41 o 
  -2  12  15        4.01       17.56     22.22 o 
  -1  12  15      172.56      168.95     30.06 o 
   0  12  15      630.78      587.63     44.24 o 
   1  12  15      223.66      230.53     61.16 o 
   2  12  15       16.62        6.66     25.78 o 
   3  12  15       15.35      -11.27     47.88 o 
   4  12  15       70.55       46.50     37.69 o 
  -8  13  15       33.96       27.05     65.67 o 
  -7  13  15       94.65      125.60     37.26 o 
  -6  13  15       40.72       24.57     31.42 o 
  -5  13  15      155.49      103.82     34.06 o 
  -4  13  15      472.57      395.95     66.08 o 
  -3  13  15       20.32       25.16     22.90 o 
  -2  13  15        0.93       14.71     22.60 o 
  -1  13  15      338.40      396.20     38.77 o 
   0  13  15       97.73       55.27     26.71 o 
   1  13  15      298.69      315.62     50.63 o 
   2  13  15      387.80      399.34     42.60 o 
   3  13  15       13.12      -15.64     30.90 o 
  -8  14  15        3.13       15.26     34.80 o 
  -7  14  15        7.00       22.98     32.79 o 
  -6  14  15        5.86      -22.78     28.27 o 
  -5  14  15       22.77        1.59     27.06 o 
  -4  14  15       90.01      118.54     27.20 o 
  -3  14  15      400.01      431.11     39.32 o 
  -2  14  15       62.50       28.58     24.52 o 
  -1  14  15      325.12      347.39     38.76 o 
   0  14  15        8.22        3.01     26.07 o 
   1  14  15       39.41       39.54     33.45 o 
   2  14  15       87.59       51.08     37.53 o 
   3  14  15      188.25      158.60     45.54 o 
  -7  15  15      371.26      372.83     51.97 o 
  -6  15  15        7.02       54.09     32.81 o 
  -5  15  15      325.69      273.47     43.32 o 
  -4  15  15      264.61      179.91     38.82 o 
  -3  15  15       29.67       26.37     24.62 o 
  -2  15  15      128.33      103.70     27.79 o 
  -1  15  15      706.06      641.89     47.06 o 
   0  15  15       86.10       84.84     49.89 o 
   1  15  15      710.95      744.20     80.32 o 
   2  15  15       25.01       45.01     36.47 o 
   3  15  15      216.01      253.27     53.03 o 
  -7  16  15       36.85       57.05     40.09 o 
  -6  16  15        0.45      -24.81     24.81 o 
  -5  16  15       88.20       90.54     36.32 o 
  -4  16  15       52.16       37.05     29.80 o 
  -3  16  15       97.73       82.20     27.35 o 
  -2  16  15      331.30      359.22     39.53 o 
  -1  16  15      232.13      285.18     37.57 o 
   0  16  15       33.56       37.80     26.19 o 
   1  16  15       17.54       27.88     28.09 o 
   2  16  15       19.90       56.93     39.12 o 
  -6  17  15       95.03      138.32     62.75 o 
  -5  17  15        5.19       38.51     33.55 o 
  -4  17  15       25.74       34.55     32.15 o 
  -3  17  15        6.45      -12.76     23.44 o 
  -2  17  15      191.13      222.04     34.92 o 
  -1  17  15        0.35        8.80     26.02 o 
   0  17  15      319.41      306.73     39.08 o 
   1  17  15       10.43       66.57     38.48 o 
  -5  18  15        1.86      -15.39     32.46 o 
  -4  18  15       62.81       22.33     33.01 o 
  -3  18  15       42.67       35.80     33.39 o 
  -2  18  15      217.90      224.88     35.06 o 
  -1  18  15       68.16       31.63     27.85 o 
   0  18  15       28.03       72.74     30.45 o 
   1  18  15        1.72       15.26     55.94 o 
  -4  19  15       75.33       41.20     33.66 o 
  -3  19  15       78.93       70.31     58.24 o 
  -2  19  15        2.85       20.96     26.43 o 
  -1  19  15       28.33       22.62     27.64 o 
 -10   0  16      321.52      406.60     71.51 o 
  -8   0  16       47.66       -7.85     37.79 o 
  -6   0  16      276.03      284.88     37.51 o 
  -4   0  16     3041.79     2948.90    146.75 o 
  -2   0  16     1568.13     1556.50    105.32 o 
   0   0  16       10.66      -11.33     33.28 o 
   2   0  16       97.15       91.87     46.02 o 
   4   0  16      453.69      424.66     72.05 o 
 -10   1  16      105.29      120.42     47.44 o 
  -9   1  16      161.44      142.52     30.15 o 
  -8   1  16     1250.59     1382.54     50.11 o 
  -7   1  16      945.71      928.13     40.88 o 
  -6   1  16      839.39      880.13     38.75 o 
  -5   1  16       45.33       34.30     26.52 o 
  -4   1  16      195.17      229.76     42.48 o 
  -3   1  16        2.93       28.78     37.00 o 
  -2   1  16      176.75      173.05     47.53 o 
  -1   1  16      554.05      564.39     50.12 o 
   0   1  16      362.67      399.59     55.49 o 
   1   1  16      176.21      210.16     37.93 o 
   2   1  16      206.56      186.92     37.94 o 
   3   1  16       58.39      106.89     34.96 o 
   4   1  16       13.14      -18.91     29.74 o 
   5   1  16       25.15       -1.53     31.63 o 
 -10   2  16        0.79       10.99     32.66 o 
  -9   2  16       60.18       86.54     27.74 o 
  -8   2  16        0.18        4.83     19.91 o 
  -7   2  16      866.61      778.33     38.51 o 
  -6   2  16       19.81       -5.22     16.87 o 
  -5   2  16        2.01       -5.83     30.36 o 
  -4   2  16       25.43       23.65     26.07 o 
  -3   2  16       31.69        8.26     53.55 o 
  -2   2  16       56.81        6.52     28.85 o 
  -1   2  16       88.19      111.52     32.08 o 
   0   2  16       98.42       69.75     30.35 o 
   1   2  16        1.85       22.53     28.80 o 
   2   2  16       57.13       43.58     24.98 o 
   3   2  16       81.58       71.04     36.82 o 
   4   2  16        9.89      -18.50     29.95 o 
   5   2  16        2.53      -41.42     41.42 o 
 -10   3  16        1.19      -12.89     51.87 o 
  -9   3  16      116.54      194.34     32.41 o 
  -8   3  16      164.55      152.85     50.13 o 
  -7   3  16     1479.09     1518.79     85.16 o 
  -6   3  16      762.37      801.15     33.27 o 
  -5   3  16      650.54      614.95     37.07 o 
  -4   3  16        2.66      -22.99     22.99 o 
  -3   3  16       67.11      145.83     34.12 o 
  -2   3  16      129.39      124.14     33.78 o 
  -1   3  16      288.43      374.66     44.29 o 
   0   3  16      589.05      535.13     50.22 o 
   1   3  16      448.29      467.40     49.00 o 
   2   3  16      193.54      202.35     31.44 o 
   3   3  16      312.22      256.47     34.69 o 
   4   3  16       16.57       18.65     33.39 o 
   5   3  16      358.97      308.49     64.52 o 
  -9   4  16       82.07       90.82     28.45 o 
  -8   4  16      226.50      224.81     31.84 o 
  -7   4  16      224.25      242.52     43.87 o 
  -6   4  16      234.48      236.50     25.98 o 
  -5   4  16     1305.85     1317.49     46.15 o 
  -4   4  16      919.62      879.18     46.71 o 
  -3   4  16     2268.41     2225.39     89.49 o 
  -2   4  16        1.79       -8.23     25.40 o 
  -1   4  16      283.80      238.00     40.38 o 
   0   4  16        3.35       14.87     28.07 o 
   1   4  16       37.10      -10.24     27.92 o 
   2   4  16       21.93       24.04     24.15 o 
   3   4  16      594.55      460.30     42.71 o 
   4   4  16      218.80      197.66     35.33 o 
   5   4  16      213.79      283.98     41.22 o 
  -9   5  16       68.34       99.29     29.23 o 
  -8   5  16       46.13       86.08     27.32 o 
  -7   5  16      733.30      753.50     38.69 o 
  -6   5  16      169.83      171.39     23.95 o 
  -5   5  16      279.03      307.64     26.66 o 
  -4   5  16      139.25      119.67     26.11 o 
  -3   5  16       10.42      -24.78     34.16 o 
  -2   5  16      306.99      397.52     44.86 o 
  -1   5  16     1032.49     1140.45     68.28 o 
   0   5  16       14.52       50.16     28.15 o 
   1   5  16        5.40       12.13     27.02 o 
   2   5  16       94.49       80.81     27.97 o 
   3   5  16        0.39      -12.12     23.69 o 
   4   5  16       95.46      115.05     32.81 o 
   5   5  16       26.81       89.86     40.36 o 
  -9   6  16        6.41      -13.55     23.70 o 
  -8   6  16        3.33       53.11     24.38 o 
  -7   6  16       52.49       25.52     22.21 o 
  -6   6  16      902.29      961.86     52.98 o 
  -5   6  16      483.67      478.72     38.59 o 
  -4   6  16      584.91      600.98     41.71 o 
  -3   6  16      474.55      453.32     37.84 o 
  -2   6  16        5.93       -4.13     26.10 o 
  -1   6  16       74.89       65.50     44.78 o 
   0   6  16        0.07        9.90     27.87 o 
   1   6  16      177.19      197.35     40.36 o 
   2   6  16      553.16      575.00     45.16 o 
   3   6  16      168.45      231.22     36.48 o 
   4   6  16       33.48       31.41     26.57 o 
  -9   7  16       12.41       16.66     24.71 o 
  -8   7  16       19.26        6.86     37.44 o 
  -7   7  16      141.47       91.02     27.80 o 
  -6   7  16      623.49      657.53     59.31 o 
  -5   7  16        1.90      -16.32     20.02 o 
  -4   7  16       89.24       99.97     26.61 o 
  -3   7  16       14.28       15.02     21.84 o 
  -2   7  16      304.47      283.20     42.93 o 
  -1   7  16        1.30      -25.76     25.76 o 
   0   7  16     1757.36     1651.00    185.34 o 
   1   7  16       68.15       31.32     39.92 o 
   2   7  16      185.11      190.69     34.24 o 
   3   7  16      230.44      202.88     34.11 o 
   4   7  16        2.71       12.81     27.93 o 
  -9   8  16        5.69      -34.70     34.70 o 
  -8   8  16      123.69      202.71     51.25 o 
  -7   8  16      175.07      155.65     36.63 o 
  -6   8  16       39.65       53.82     24.54 o 
  -5   8  16      248.44      248.78     43.03 o 
  -4   8  16      338.35      432.56     38.30 o 
  -3   8  16        1.05       -4.96     21.80 o 
  -2   8  16      235.66      239.04     32.83 o 
  -1   8  16       71.59       63.33     31.04 o 
   0   8  16       89.51       76.96     34.68 o 
   1   8  16      331.69      325.91     47.81 o 
   2   8  16      196.32      220.48     34.58 o 
   3   8  16       23.18       10.18     25.61 o 
   4   8  16      115.06      189.33     47.16 o 
  -9   9  16        5.12       22.88     33.68 o 
  -8   9  16       13.62      -20.69     29.28 o 
  -7   9  16        2.07      -11.14     25.93 o 
  -6   9  16      496.71      424.02     47.04 o 
  -5   9  16      298.12      309.82     44.72 o 
  -4   9  16      781.35      745.57     45.06 o 
  -3   9  16      363.72      321.01     67.53 o 
  -2   9  16        8.71      -21.23     21.23 o 
  -1   9  16       24.01       49.25     31.75 o 
   0   9  16      845.63      871.99     63.78 o 
   1   9  16      102.86      106.39     36.96 o 
   2   9  16       43.63       75.46     53.18 o 
   3   9  16        1.48      -16.13     25.79 o 
   4   9  16        0.01       -6.06     34.66 o 
  -8  10  16       47.97      -23.90     48.50 o 
  -7  10  16      118.73       77.84     36.02 o 
  -6  10  16        0.98       -4.42     36.11 o 
  -5  10  16      672.39      750.38     96.97 o 
  -4  10  16      128.19      153.95     32.78 o 
  -3  10  16      523.20      575.23     68.53 o 
  -2  10  16        0.70        4.52     36.11 o 
  -1  10  16      990.83      980.62     53.97 o 
   0  10  16       56.67       12.59     71.16 o 
   1  10  16      136.77      177.55     41.80 o 
   2  10  16       60.62       87.87     28.84 o 
   3  10  16      389.95      447.91     45.10 o 
   4  10  16        2.21      -40.34     68.24 o 
  -8  11  16       47.50       80.88     37.49 o 
  -7  11  16      196.78      189.07     41.62 o 
  -6  11  16       23.48      -27.52     27.52 o 
  -5  11  16        8.49       -7.79     21.36 o 
  -4  11  16       82.25       55.56     25.42 o 
  -3  11  16        3.19       31.66     37.93 o 
  -2  11  16      310.37      321.04     37.25 o 
  -1  11  16      344.31      304.62     37.15 o 
   0  11  16        7.30       24.74     32.66 o 
   1  11  16      778.69      962.75     69.59 o 
   2  11  16       25.95       48.60     40.95 o 
   3  11  16       87.06       88.01     40.74 o 
  -8  12  16       16.19       27.01     33.75 o 
  -7  12  16       49.98       73.79     36.11 o 
  -6  12  16        1.73      -26.36     26.36 o 
  -5  12  16      180.10      108.81     35.98 o 
  -4  12  16       11.74       27.23     24.34 o 
  -3  12  16     1067.97     1083.46     54.93 o 
  -2  12  16      225.52      232.75     53.52 o 
  -1  12  16        2.81       35.65     25.46 o 
   0  12  16        9.35       58.44     34.39 o 
   1  12  16       34.12       29.22     36.85 o 
   2  12  16        0.18       -7.23     26.45 o 
   3  12  16      256.76      240.49     62.66 o 
  -7  13  16       73.21       77.65    118.78 o 
  -6  13  16      280.03      328.67     47.86 o 
  -5  13  16      273.28      168.52     39.03 o 
  -4  13  16       28.88       42.56     24.95 o 
  -3  13  16      381.87      291.81     43.45 o 
  -2  13  16      592.99      664.58     47.10 o 
  -1  13  16       32.40       45.54     27.86 o 
   0  13  16      327.43      386.27     42.06 o 
   1  13  16      924.26      902.94    106.21 o 
   2  13  16      249.50      417.36     56.52 o 
   3  13  16      187.81       92.97     43.20 o 
  -7  14  16       18.69       33.06     65.41 o 
  -6  14  16       34.42       41.98     33.19 o 
  -5  14  16       28.52        5.52     32.45 o 
  -4  14  16       39.34       60.85     37.27 o 
  -3  14  16       36.48       18.32     25.21 o 
  -2  14  16      435.26      410.70     40.82 o 
  -1  14  16      148.54      105.04     30.56 o 
   0  14  16        0.12        8.96     27.29 o 
   1  14  16       51.51       61.11     36.37 o 
   2  14  16      220.07      338.47     55.01 o 
  -6  15  16       58.16      122.97     38.49 o 
  -5  15  16       10.20       22.21     31.13 o 
  -4  15  16        1.25       -5.75     28.88 o 
  -3  15  16        0.65       30.46     24.91 o 
  -2  15  16       79.58       91.44     29.16 o 
  -1  15  16       27.53       55.92     28.27 o 
   0  15  16      470.94      542.06     47.39 o 
   1  15  16        5.07       12.38     36.64 o 
   2  15  16       66.30       61.78     54.17 o 
  -6  16  16      107.23       77.28     49.30 o 
  -5  16  16        1.52      -20.74     31.72 o 
  -4  16  16      189.65      210.65     42.19 o 
  -3  16  16      312.54      306.69     37.51 o 
  -2  16  16       48.24       43.67     26.98 o 
  -1  16  16       30.76       78.94     30.79 o 
   0  16  16        8.01       17.46     43.20 o 
   1  16  16        4.53       43.39     38.80 o 
  -5  17  16      116.64      109.00     74.08 o 
  -4  17  16       26.33      -22.93     32.60 o 
  -3  17  16        0.38        2.20     24.83 o 
  -2  17  16       74.48      105.07     30.17 o 
  -1  17  16       77.65       72.47     30.41 o 
   0  17  16      126.13      115.84     41.33 o 
  -3  18  16      114.34      112.65     38.40 o 
  -2  18  16       13.89        5.36     27.91 o 
  -9   0  17       57.75       60.89     44.08 o 
  -7   0  17      676.15      657.87     54.30 o 
  -5   0  17      398.48      577.07     75.76 o 
  -3   0  17      120.48      229.06     55.23 o 
  -1   0  17       28.70      -35.58     35.58 o 
   1   0  17        1.82        6.55     40.54 o 
   3   0  17      473.05      550.34     81.25 o 
  -9   1  17      397.01      422.83     39.81 o 
  -8   1  17      275.68      293.82     34.49 o 
  -7   1  17      465.09      461.36     33.59 o 
  -6   1  17        3.77      -17.67     20.34 o 
  -5   1  17      367.98      408.51     58.95 o 
  -4   1  17        0.64       14.69     26.20 o 
  -3   1  17      979.16      913.77    116.74 o 
  -2   1  17       99.41       80.35     32.12 o 
  -1   1  17      933.86      889.97     61.76 o 
   0   1  17      166.55      210.98     41.51 o 
   1   1  17      212.90      246.53     84.88 o 
   2   1  17       10.14      -20.90     30.32 o 
   3   1  17       22.70       -7.24     32.37 o 
   4   1  17       25.64       38.16     35.97 o 
  -9   2  17       11.55        5.86     25.89 o 
  -8   2  17       14.45       -9.32     20.25 o 
  -7   2  17      118.00      126.95     29.64 o 
  -6   2  17      910.61      916.44     53.94 o 
  -5   2  17      278.62      242.61     45.85 o 
  -4   2  17      245.36      228.26     65.05 o 
  -3   2  17      917.83      936.79     85.68 o 
  -2   2  17      296.23      298.24     42.91 o 
  -1   2  17       12.98       -9.45     24.87 o 
   0   2  17      490.52      417.02     83.29 o 
   1   2  17      313.62      230.96     42.75 o 
   2   2  17      351.75      388.56     49.75 o 
   3   2  17       90.68       57.54     86.56 o 
   4   2  17      247.58      221.96     44.71 o 
  -9   3  17       47.78       11.23     29.39 o 
  -8   3  17      936.20      848.32     48.98 o 
  -7   3  17      280.95      298.63     40.96 o 
  -6   3  17      182.99      226.03     86.86 o 
  -5   3  17        0.84      -18.56     27.51 o 
  -4   3  17        5.87      -24.10     50.45 o 
  -3   3  17      262.74      197.30     40.27 o 
  -2   3  17      431.98      529.78     52.48 o 
  -1   3  17       77.51       93.52     33.89 o 
   0   3  17     1032.21     1310.85     85.76 o 
   1   3  17       78.41      119.18     35.78 o 
   2   3  17      226.97      254.95     37.69 o 
   3   3  17       13.28        0.33     30.75 o 
   4   3  17      122.90      158.80     43.66 o 
  -9   4  17       33.44        7.49     24.66 o 
  -8   4  17       10.20       18.64     23.98 o 
  -7   4  17       66.08       32.94     23.89 o 
  -6   4  17      554.39      620.13     46.62 o 
  -5   4  17      349.56      362.54     40.31 o 
  -4   4  17       24.04       13.97     26.81 o 
  -3   4  17      150.89      212.59     73.02 o 
  -2   4  17        1.16      -11.29     26.88 o 
  -1   4  17      115.85      100.56     36.82 o 
   0   4  17      207.05      252.59     41.97 o 
   1   4  17        7.94       24.00     30.30 o 
   2   4  17      118.26      133.59     31.17 o 
   3   4  17       36.26       45.17     34.71 o 
   4   4  17      341.04      425.24     52.98 o 
  -9   5  17       10.45      -13.21     25.77 o 
  -8   5  17      306.68      378.43     37.96 o 
  -7   5  17       12.92       -9.41     21.73 o 
  -6   5  17       28.29       39.21     25.00 o 
  -5   5  17        8.53       -1.90     22.42 o 
  -4   5  17       96.20       96.59     33.53 o 
  -3   5  17      170.50      177.85     40.98 o 
  -2   5  17      510.09      520.55     73.73 o 
  -1   5  17      100.76       69.35     31.52 o 
   0   5  17      137.72      145.67     37.45 o 
   1   5  17       24.21       15.66     60.80 o 
   2   5  17      115.37      123.82     30.52 o 
   3   5  17        3.00       -7.06     27.47 o 
   4   5  17       64.16       41.07     30.15 o 
  -9   6  17       61.62       74.73     30.41 o 
  -8   6  17       18.05       38.52     32.21 o 
  -7   6  17       18.49       55.41     46.73 o 
  -6   6  17       87.97       74.21     26.08 o 
  -5   6  17     1331.51     1181.74     55.90 o 
  -4   6  17      225.59      195.80     31.48 o 
  -3   6  17      373.31      355.54     50.54 o 
  -2   6  17       90.74       57.39     29.69 o 
  -1   6  17       59.41       37.05     78.95 o 
   0   6  17      143.44      188.85     42.63 o 
   1   6  17      447.11      384.82     50.08 o 
   2   6  17        0.71      -23.86     23.86 o 
   3   6  17      390.64      372.82     43.65 o 
   4   6  17      146.77      146.12     44.21 o 
  -8   7  17      162.12      126.54     52.93 o 
  -7   7  17      279.37      278.20     43.11 o 
  -6   7  17       13.57       -8.50     24.24 o 
  -5   7  17        0.10       10.85     22.56 o 
  -4   7  17        3.00       25.17     23.73 o 
  -3   7  17        4.15      -23.70     23.70 o 
  -2   7  17        2.96       -3.94     28.90 o 
  -1   7  17      158.78      174.16     40.57 o 
   0   7  17       15.12       -2.82     31.48 o 
   1   7  17      286.68      296.32     47.13 o 
   2   7  17       25.84       11.22     28.47 o 
   3   7  17       23.79       15.17     28.47 o 
  -8   8  17        0.53      -41.07     41.07 o 
  -7   8  17      131.58       60.44     34.72 o 
  -6   8  17       25.31       24.38     23.72 o 
  -5   8  17      475.35      548.58     42.81 o 
  -4   8  17      149.95      136.69     43.99 o 
  -3   8  17      484.06      509.82     42.95 o 
  -2   8  17       31.90       58.75     32.91 o 
  -1   8  17       15.40       18.81     48.68 o 
   0   8  17       42.92       11.78     31.76 o 
   1   8  17      278.50      259.29     47.59 o 
   2   8  17      129.95      134.32     33.88 o 
   3   8  17      172.89      128.24     32.84 o 
  -8   9  17       23.59      -28.32     44.96 o 
  -7   9  17       26.64       -3.76     43.63 o 
  -6   9  17      387.54      425.08     49.55 o 
  -5   9  17      265.62      162.14     32.28 o 
  -4   9  17      692.81      617.81     48.32 o 
  -3   9  17      796.09      790.18     48.78 o 
  -2   9  17      183.96      209.10     34.40 o 
  -1   9  17      143.45      200.45     43.15 o 
   0   9  17      607.02      561.64     57.32 o 
   1   9  17      141.67      203.12     45.76 o 
   2   9  17       79.32       58.69     30.18 o 
   3   9  17        0.48        9.92     28.25 o 
  -8  10  17       90.24      189.05     67.80 o 
  -7  10  17        0.19      -27.27     27.27 o 
  -6  10  17      292.87      337.92     46.69 o 
  -5  10  17      107.32      118.77     29.15 o 
  -4  10  17      976.15      921.17     52.26 o 
  -3  10  17      231.34      247.55     45.29 o 
  -2  10  17        3.31       26.11     25.94 o 
  -1  10  17      569.32      647.90     60.99 o 
   0  10  17        0.38      -25.47     29.71 o 
   1  10  17       50.64       40.56     43.55 o 
   2  10  17      151.66      192.45     36.20 o 
   3  10  17       30.80       44.83     30.44 o 
  -7  11  17        9.82      -26.65     30.68 o 
  -6  11  17       12.97      -28.02     28.02 o 
  -5  11  17        4.23       24.73     24.56 o 
  -4  11  17        5.39       23.97     25.02 o 
  -3  11  17       54.42       43.10     26.55 o 
  -2  11  17      138.88      171.30     34.07 o 
  -1  11  17       21.00       34.42     34.54 o 
   0  11  17      690.40      788.89     65.88 o 
   1  11  17       25.44        7.99     34.91 o 
   2  11  17      162.28      269.66     40.63 o 
  -7  12  17        1.77       14.43     33.89 o 
  -6  12  17      122.19       90.14     37.09 o 
  -5  12  17       63.07      105.55     36.83 o 
  -4  12  17      104.56      103.96     30.66 o 
  -3  12  17       11.69       -6.27     24.13 o 
  -2  12  17       59.35      100.08     30.65 o 
  -1  12  17        0.25       -4.74     29.26 o 
   0  12  17        2.97       10.58     32.74 o 
   1  12  17       56.19       57.66     39.73 o 
   2  12  17      256.46      245.22     41.06 o 
  -6  13  17       24.22       20.79     38.85 o 
  -5  13  17       75.27       46.73     34.03 o 
  -4  13  17       59.87       61.10     27.78 o 
  -3  13  17       17.56        8.65     25.48 o 
  -2  13  17       95.40      119.38     31.23 o 
  -1  13  17      604.43      569.11     47.58 o 
   0  13  17        0.80       23.10     35.52 o 
   1  13  17       91.33       94.05     43.43 o 
  -6  14  17        3.80       -5.39     30.32 o 
  -5  14  17       29.99       16.75     32.13 o 
  -4  14  17       52.94       43.17     27.32 o 
  -3  14  17       36.94       56.65     44.72 o 
  -2  14  17        1.96        2.77     26.40 o 
  -1  14  17       15.30       35.87     50.72 o 
   0  14  17       53.72      125.15     42.40 o 
   1  14  17       62.92      120.69     44.80 o 
  -5  15  17       42.71       22.52     33.57 o 
  -4  15  17       36.62       49.35     34.30 o 
  -3  15  17        3.36        4.89     26.26 o 
  -2  15  17      164.16      161.96     34.30 o 
  -1  15  17      279.23      327.89     41.51 o 
   0  15  17        7.51       -9.41     30.13 o 
  -4  16  17       10.64        1.42     33.72 o 
  -3  16  17        3.79      -23.96     23.96 o 
  -2  16  17        0.21       21.92     38.63 o 
  -1  16  17        0.00      -25.94     30.64 o 
  -8   0  18      365.28      339.10     47.61 o 
  -6   0  18      405.77      639.20     79.83 o 
  -4   0  18     1685.53     1978.32    132.76 o 
  -2   0  18        8.59       93.29     48.50 o 
   0   0  18     1177.73     1102.45     99.66 o 
   2   0  18      545.81      609.82     81.96 o 
  -8   1  18      357.54      412.37     35.48 o 
  -7   1  18        0.20       29.27     24.73 o 
  -6   1  18        2.21       42.28    102.40 o 
  -5   1  18       12.35       25.93     43.19 o 
  -4   1  18       93.58       95.37     35.20 o 
  -3   1  18        3.23        4.88     26.99 o 
  -2   1  18     1570.15     1458.16     77.90 o 
  -1   1  18      858.31      721.02     59.44 o 
   0   1  18      158.02      255.88     46.78 o 
   1   1  18       86.03      107.62     38.16 o 
   2   1  18       93.69       90.19     37.34 o 
   3   1  18       26.33       12.44     31.22 o 
  -8   2  18      331.84      322.78     31.96 o 
  -7   2  18      604.65      698.22     46.58 o 
  -6   2  18      149.82      126.94     37.17 o 
  -5   2  18       66.17      102.94     36.47 o 
  -4   2  18      200.45      280.29     44.46 o 
  -3   2  18      124.89      124.04     37.05 o 
  -2   2  18      107.10      139.53     37.99 o 
  -1   2  18       63.82       78.57     66.03 o 
   0   2  18       76.29       66.75     51.69 o 
   1   2  18      143.05      143.00     39.54 o 
   2   2  18       45.17        1.23     34.48 o 
   3   2  18      330.31      391.16     53.06 o 
  -8   3  18        6.55       25.59     24.49 o 
  -7   3  18       71.12       35.31     26.49 o 
  -6   3  18       56.97       59.75     35.13 o 
  -5   3  18      381.67      418.27     91.07 o 
  -4   3  18       48.66       36.60     30.90 o 
  -3   3  18      896.27     1027.16     67.85 o 
  -2   3  18      103.89       81.90     36.46 o 
  -1   3  18     1032.18     1105.94     71.77 o 
   0   3  18      168.79      121.17     65.41 o 
   1   3  18      327.89      282.28     48.62 o 
   2   3  18        0.63       -6.29     34.29 o 
   3   3  18       21.78       25.23     36.64 o 
  -8   4  18       45.82       82.66     41.43 o 
  -7   4  18      382.43      401.12     38.36 o 
  -6   4  18        0.22       -4.18     30.18 o 
  -5   4  18      659.60      724.85     59.91 o 
  -4   4  18      485.91      468.71    112.67 o 
  -3   4  18       46.34       27.48     30.73 o 
  -2   4  18        3.26        1.98     28.53 o 
  -1   4  18       90.73       39.37     33.64 o 
   0   4  18      268.20      323.71     47.76 o 
   1   4  18      383.07      414.90     53.55 o 
   2   4  18        8.48       -8.62     28.13 o 
   3   4  18      190.99      161.39     44.43 o 
  -8   5  18       55.84       50.35     54.08 o 
  -7   5  18      113.03      197.01     44.53 o 
  -6   5  18        3.34      -15.78     23.77 o 
  -5   5  18       56.74       43.23     33.81 o 
  -4   5  18       12.42      -14.97     29.16 o 
  -3   5  18      234.84      270.09     51.42 o 
  -2   5  18       77.60       49.33     33.81 o 
  -1   5  18      292.24      243.96     43.20 o 
   0   5  18       14.41       35.97     32.73 o 
   1   5  18       40.52       66.22     36.30 o 
   2   5  18        3.81      -20.55     25.42 o 
   3   5  18        1.24        4.05     30.58 o 
  -8   6  18        1.41      -46.73     46.73 o 
  -7   6  18      249.02      170.11     63.90 o 
  -6   6  18      358.45      399.62     39.62 o 
  -5   6  18      489.43      503.85     77.72 o 
  -4   6  18        4.55       17.38     31.66 o 
  -3   6  18       40.14       28.50     51.95 o 
  -2   6  18        4.34      -22.56     43.72 o 
  -1   6  18        8.53       20.17     31.85 o 
   0   6  18      203.97      180.80     54.61 o 
   1   6  18        0.68      -15.71     32.79 o 
   2   6  18      219.79      184.13     35.69 o 
  -8   7  18      355.73      342.52     77.71 o 
  -7   7  18       17.73      -19.12     50.27 o 
  -6   7  18       15.29        4.80     25.50 o 
  -5   7  18        0.09       19.91     24.79 o 
  -4   7  18     1298.40     1396.35     63.07 o 
  -3   7  18       57.02       63.82     35.83 o 
  -2   7  18      859.46      907.68     66.90 o 
  -1   7  18      118.26      167.01     41.53 o 
   0   7  18      131.33      146.63     44.36 o 
   1   7  18        0.40       20.72     35.42 o 
   2   7  18       12.65       25.04     32.11 o 
  -7   8  18      143.64       87.30     37.55 o 
  -6   8  18       30.24       35.29     26.45 o 
  -5   8  18      543.41      501.96     43.91 o 
  -4   8  18      572.16      589.25     46.43 o 
  -3   8  18      206.54      177.78     95.32 o 
  -2   8  18        5.36       59.02     35.56 o 
  -1   8  18       15.64       16.30     48.41 o 
   0   8  18      120.15      210.88     46.19 o 
   1   8  18      527.13      523.25     62.13 o 
   2   8  18      218.27      200.19     37.72 o 
  -7   9  18       83.94      111.76     38.28 o 
  -6   9  18        0.50      -36.20     36.20 o 
  -5   9  18       28.10      -14.24     24.96 o 
  -4   9  18      120.67      167.91     33.40 o 
  -3   9  18      149.50      204.87     43.95 o 
  -2   9  18      340.31      432.61     54.30 o 
  -1   9  18        1.10      -24.53     31.92 o 
   0   9  18      474.51      532.07     80.54 o 
   1   9  18       16.64       32.27     45.14 o 
   2   9  18        4.93       25.50     29.42 o 
  -7  10  18      330.92      285.55     48.16 o 
  -6  10  18       50.70       53.47     41.78 o 
  -5  10  18       46.48       32.29     38.61 o 
  -4  10  18       18.65       23.42     36.66 o 
  -3  10  18        2.69        0.85     25.29 o 
  -2  10  18       17.81       27.45     34.09 o 
  -1  10  18       18.45       10.79     39.56 o 
   0  10  18      166.32      200.46     48.56 o 
   1  10  18      638.81      650.99    108.42 o 
  -6  11  18        0.02        2.10     34.07 o 
  -5  11  18      118.30       33.24     28.06 o 
  -4  11  18       43.80       28.73     28.36 o 
  -3  11  18      171.50      200.22     35.50 o 
  -2  11  18       10.27       -5.67     28.23 o 
  -1  11  18       59.40       38.72     37.36 o 
   0  11  18       88.61      113.70     42.73 o 
   1  11  18        1.57       -2.23     36.61 o 
  -6  12  18       50.23      111.06     38.34 o 
  -5  12  18      381.10      330.72     50.86 o 
  -4  12  18        0.57       14.05     26.32 o 
  -3  12  18       10.56       29.46     28.49 o 
  -2  12  18        0.36       -6.09     28.08 o 
  -1  12  18       61.37       97.98     41.68 o 
   0  12  18       21.63       47.59     40.80 o 
  -5  13  18       32.94       21.15     36.41 o 
  -4  13  18      176.45      127.44     33.52 o 
  -3  13  18        2.63       26.75     28.96 o 
  -2  13  18      424.80      465.45     46.45 o 
  -1  13  18      102.32      164.24     44.03 o 
   0  13  18      417.61      466.43     59.47 o 
  -4  14  18        8.37        0.82     27.85 o 
  -3  14  18      116.62      139.98     37.27 o 
  -2  14  18        5.99       26.57     29.98 o 
  -1  14  18       19.71        4.13     38.65 o 
  -7   0  19      645.71      781.52     94.00 o 
  -5   0  19      394.29      300.04     66.56 o 
  -3   0  19       27.13      -27.79     40.36 o 
  -1   0  19      247.99      383.95     73.11 o 
   1   0  19      339.27      483.78     82.49 o 
  -8   1  19       12.10       -5.08     24.94 o 
  -7   1  19        2.40       -0.17     32.58 o 
  -6   1  19       89.07      126.58     38.32 o 
  -5   1  19        8.68       26.05     30.58 o 
  -4   1  19      244.56      200.40     88.24 o 
  -3   1  19      835.60      759.05     63.77 o 
  -2   1  19      190.19      196.99     41.71 o 
  -1   1  19      374.31      460.51     78.77 o 
   0   1  19        9.77       -4.46     30.56 o 
   1   1  19       41.72       47.39     36.28 o 
   2   1  19       18.11       43.35     35.92 o 
  -8   2  19       86.77       77.91     26.08 o 
  -7   2  19      186.61      201.30     64.52 o 
  -6   2  19      152.97      135.38     40.35 o 
  -5   2  19       21.77        6.43     30.72 o 
  -4   2  19        4.10      -20.27     37.53 o 
  -3   2  19        1.45        8.45     31.26 o 
  -2   2  19        4.88       16.53     30.03 o 
  -1   2  19      535.54      580.26     58.52 o 
   0   2  19      312.18      320.97     50.43 o 
   1   2  19       54.83       78.66     38.11 o 
   2   2  19      264.55      299.81     62.22 o 
  -7   3  19        8.63       16.60     40.27 o 
  -6   3  19      307.55      263.62     47.25 o 
  -5   3  19       20.37      -29.92     29.92 o 
  -4   3  19      597.12      680.04     61.46 o 
  -3   3  19       45.08       26.55     34.50 o 
  -2   3  19      640.84      709.42     63.20 o 
  -1   3  19        7.26       24.58     31.42 o 
   0   3  19      139.62      192.79     44.18 o 
   1   3  19       17.73       39.82     51.16 o 
   2   3  19       19.88      -23.59     31.72 o 
  -7   4  19       36.27        6.00    131.70 o 
  -6   4  19      101.41      100.27     40.49 o 
  -5   4  19        1.67      -26.66     26.66 o 
  -4   4  19       24.43       -3.46     29.46 o 
  -3   4  19      236.22      243.15     43.22 o 
  -2   4  19       70.15      144.56     82.75 o 
  -1   4  19        1.80       10.19     34.17 o 
   0   4  19       73.92       86.48     65.67 o 
   1   4  19       12.34       57.48     35.04 o 
   2   4  19      642.89      688.84     66.73 o 
  -7   5  19       88.61       69.57     35.90 o 
  -6   5  19        5.38       31.13     46.11 o 
  -5   5  19      303.99      358.48     52.37 o 
  -4   5  19      923.17      906.68     68.51 o 
  -3   5  19      372.51      419.70    150.02 o 
  -2   5  19      187.03      152.24     42.71 o 
  -1   5  19      113.14      161.06     51.51 o 
   0   5  19        5.82        5.37     34.05 o 
   1   5  19       54.14      -13.59     66.65 o 
  -7   6  19      276.01      159.31     65.85 o 
  -6   6  19       61.34       44.77     29.82 o 
  -5   6  19      512.57      494.25    122.94 o 
  -4   6  19        6.41       10.75     31.85 o 
  -3   6  19       43.61        2.66     30.60 o 
  -2   6  19        8.39      -12.08     36.20 o 
  -1   6  19       77.81       45.07     36.61 o 
   0   6  19       10.45       49.19     33.72 o 
   1   6  19       74.22      114.96     41.55 o 
  -7   7  19       10.45      -38.59     38.59 o 
  -6   7  19      349.81      360.50     55.01 o 
  -5   7  19      221.15      218.02     36.53 o 
  -4   7  19       25.18       38.59     38.50 o 
  -3   7  19      259.95      327.45     51.12 o 
  -2   7  19       40.66       24.70     39.92 o 
  -1   7  19      241.63      198.44    100.54 o 
   0   7  19       81.53      106.78     39.86 o 
   1   7  19       28.25       34.08     36.09 o 
  -6   8  19        4.38        4.26     27.53 o 
  -5   8  19       15.94      -22.44     23.39 o 
  -4   8  19        2.80      -29.64     29.64 o 
  -3   8  19       31.37       62.05     68.24 o 
  -2   8  19        0.17       14.21     34.00 o 
  -1   8  19      176.23      180.29     47.28 o 
   0   8  19       26.51       24.90     49.39 o 
   1   8  19      285.11      329.75     53.53 o 
  -6   9  19        2.06        5.36     36.33 o 
  -5   9  19      127.96      115.19     31.30 o 
  -4   9  19      542.99      465.03     45.25 o 
  -3   9  19      447.37      448.71     76.47 o 
  -2   9  19       85.63       81.60     39.53 o 
  -1   9  19       89.95      102.26     42.22 o 
   0   9  19      165.27      182.86     46.90 o 
  -5  10  19        4.10       23.00     27.31 o 
  -4  10  19       71.37      108.19     46.09 o 
  -3  10  19        4.34       13.72     57.44 o 
  -2  10  19       26.08       55.66     39.14 o 
  -1  10  19       55.20      122.83     43.42 o 
   0  10  19       67.21       72.90     70.01 o 
  -5  11  19        3.12      -27.19     27.19 o 
  -4  11  19      400.70      411.93     45.69 o 
  -3  11  19        4.60        8.64     47.86 o 
  -2  11  19      242.71      238.25     48.82 o 
  -1  11  19        0.01       12.69     35.48 o 
  -4  12  19        0.21      -31.10     35.30 o 
  -3  12  19       31.16       -8.69     29.61 o 
  -2  12  19        4.38        0.77     38.61 o 
  -6   0  20      163.12       75.76     55.76 o 
  -4   0  20       14.60       19.83     46.91 o 
  -2   0  20      411.51      384.65     72.75 o 
   0   0  20      613.32      686.82     94.17 o 
  -6   1  20      226.59      260.03     51.87 o 
  -5   1  20       10.41      -17.13     32.90 o 
  -4   1  20      436.71      572.45    125.24 o 
  -3   1  20       79.69       32.02     33.54 o 
  -2   1  20      309.26      389.90     54.32 o 
  -1   1  20        2.55       10.54     60.36 o 
   0   1  20        2.05       -6.13     33.85 o 
  -6   2  20       34.33      -14.78     31.75 o 
  -5   2  20       25.48        4.07     32.69 o 
  -4   2  20       15.86      -14.64     46.47 o 
  -3   2  20        5.03       53.15     34.95 o 
  -2   2  20       97.72      139.61     40.30 o 
  -1   2  20      216.55      234.92     47.13 o 
   0   2  20      187.32      211.22     46.88 o 
  -6   3  20        0.97       -8.42     34.85 o 
  -5   3  20      181.66      258.55     47.68 o 
  -4   3  20        1.35      -20.40     40.71 o 
  -3   3  20      105.95      121.71     40.18 o 
  -2   3  20        3.06      -15.04     35.23 o 
  -1   3  20        0.67       19.27     34.31 o 
   0   3  20        0.16      -12.49     31.63 o 
  -6   4  20       84.03       75.65     36.98 o 
  -5   4  20       41.40        9.36     31.79 o 
  -4   4  20       51.38       74.04     37.59 o 
  -3   4  20      157.15      121.93     39.84 o 
  -2   4  20        1.23      -16.55     33.67 o 
  -1   4  20      157.87      165.46     42.77 o 
   0   4  20       88.90       89.40     84.97 o 
  -6   5  20       60.87       61.60     38.88 o 
  -5   5  20      307.48      315.72     53.72 o 
  -4   5  20       12.33        7.70     51.78 o 
  -3   5  20      145.40       89.32     53.55 o 
  -2   5  20      155.07      173.19     45.12 o 
  -1   5  20       27.53       -3.73     37.44 o 
   0   5  20       40.76       18.32     35.16 o 
  -6   6  20      187.51      189.41     61.60 o 
  -5   6  20        8.00       25.26     45.40 o 
  -4   6  20       27.70        0.13     57.71 o 
  -3   6  20       89.33       70.96     39.33 o 
  -2   6  20        5.23       57.27     37.37 o 
  -1   6  20      428.75      469.76     59.71 o 
  -5   7  20        0.06       -8.34     37.17 o 
  -4   7  20      357.46      356.90     54.67 o 
  -3   7  20        0.48      -23.24     31.26 o 
  -2   7  20       67.70      124.71     44.23 o 
  -1   7  20       34.10       34.73     36.38 o 
  -5   8  20      425.14      287.12     68.50 o 
  -4   8  20        1.35       19.83     32.71 o 
  -3   8  20        0.82       21.75     35.85 o 
  -2   8  20       30.92       47.82     39.54 o 
  -1   8  20       20.60       -5.13     48.86 o 
  -3   9  20       30.72       12.02     33.92 o 
  -2   9  20      200.57      192.24     70.81 o 
  -3   0  21      124.85      106.56     57.71 o 
  -4   1  21       25.73       36.52     35.58 o 
  -3   1  21        2.65      -10.46     32.44 o 
  -2   1  21       26.10       18.79     33.04 o 
  -4   2  21       21.61        7.92     31.44 o 
  -3   2  21       54.48       50.51     37.99 o 
  -2   2  21      174.55      162.64     43.81 o 
  -4   3  21      134.92      167.74     64.08 o 
  -3   3  21        0.04       13.47     59.30 o 
                                                 
